# Supplementary material for: The continuous net benefit: assessing the clinical utility of prediction models when informing a continuum of decisions
Source: Diagn Progn Res. 2026 Feb 17;10:8. doi: 10.1186/s41512-026-00224-z (PMC12911006; doi:10.1186/s41512-026-00224-z)
Supplement: Supplementary file 3 — Additional file 3. Supplementary containing additional information of the model development and validation presented in the Results section [file 41512_2026_224_MOESM3_ESM.r]

# Define Source Directory
# Change if wanted to run this
#setwd("/mnt/bmh01-rds/Sperrin_UKBB_Fairness")
# We also create folders where things within source directory was saved
# As this code was run in a server
if (!dir.exists("Output/study_2_continuous/manuscript/")) {
  dir.create("Output/study_2_continuous/manuscript/", recursive = TRUE)
}
if (!dir.exists("Output/study_2_continuous/manuscript/Plots/")) {
  dir.create("Output/study_2_continuous/manuscript/Plots/", recursive = TRUE)
}


# Set random seed
RANDOM_SEED <- 42
set.seed(RANDOM_SEED)

#------------------#
#### Parameters ####
#------------------#
timepoint <- 3652
number_bootstraps <- 500 # We used 500 bootstraps for our results, but use 50
                        # here for quick replication.

# For multiple-treatment cNB
cardiovascular_statins_threshold <- 0.1
cardiovascular_lifestyle_thresholds <- seq(0.01,0.30,0.005)
cardiovascular_lifestyle_weights <- dnorm(cardiovascular_lifestyle_thresholds, mean=0.1,sd=0.02)
cardiovascular_lifestyle_weights[cardiovascular_lifestyle_thresholds>0.1] <- 0
cardiovascular_lifestyle_thresholds <- c(cardiovascular_lifestyle_thresholds, 0.10001)
cardiovascular_lifestyle_weights <- c(cardiovascular_lifestyle_weights, 0)

# For single-treatment varying Statins Thresholds
statinsvar_thresholds <- seq(0.01,0.30,0.005)
# (Weights are multiplied by *(1-statinsvar_thresholds) because of our assumption that d-b is constant)
statinsvar_weights <- dlnorm(statinsvar_thresholds, meanlog = log(0.12), sdlog = 0.3)*(1-statinsvar_thresholds)
plot(statinsvar_thresholds, statinsvar_weights, type = "l", main = "Log-Normal Distribution", xlab = "x", ylab = "Density")

#-------------------------#
#### Libraries + SetUp ####
#-------------------------#

# Load the required libraries
library(ggplot2)
library(grid)
library(riskCommunicator)
library(survival)
library(mice)
library(tidyverse)
library(riskRegression)
library(WeightedROC) # For weighted AUC
library(pracma)      # For trapezoidal integration
library(latex2exp)   # For use of latex in ggplot
library(openxlsx)

#------------------------------#
#### Functions used in this ####
#------------------------------#

# Creates inverse probability weights for censoring
create_ipwc <- function(df,censoring_formula,timepoint) {
  
  # Fit a logistic regression
  censoring_model <- coxph(censoring_formula,data=df, x = TRUE, y = TRUE)
  
  # What are the weights of the dataframe?
  df$IPWC <- 1/(predictCox(censoring_model,newdata=df,times=timepoint,type="survival")$survival)
  
  # Remove all censored data by time
  df <- df[((df$CENS==0)|(df$TIMECVD>timepoint)),]
  
  return(df)
}

# Calculates net benefit
calcNetBenefit <- function(thresholds,y_true,s_pred,weights=NULL,rescaled=FALSE) {
  
  # If there are no weights given, make them 1
  if (is_empty(weights)) {
    weights <- rep(1,length(y_true))
  }
  
  nb_vector_to_add <- c()
  for (threshold in thresholds) {

    # Threshold prediction for binary
    y_hat <- s_pred>threshold
    
    # Get true positives and false positives vector
    tp_v <- as.numeric((y_true==1)&(y_hat==1))
    fp_v <- as.numeric((y_true==0)&(y_hat==1))
    
    # What is the benefit for each person
    if (rescaled==FALSE) {
      nb_v <-(tp_v - threshold/(1-threshold)*fp_v)*weights
    } else {
      nb_v <-(tp_v/threshold - 1/(1-threshold)*fp_v)*weights
    }
    
    
    # Calculate NB using formula
    nb <- sum(nb_v)/sum(weights)
    
    # Append to vector of all net benefits
    nb_vector_to_add[length(nb_vector_to_add)+1] = nb
    
  }
  return(nb_vector_to_add)
}

# Calculates cardiovascular net benefit
cardNB <- function(y_true,s_pred,weights=NULL) {
  
  # If there are no weights given, make them 1
  if (is_empty(weights)) {
    weights <- rep(1,length(y_true))
  }
  
  # First part of the CV model is to calculate the beenfit of statins
  statins_cnb <- calcNetBenefit(cardiovascular_statins_threshold,y_true,s_pred,weights=weights,rescaled=TRUE)*cardiovascular_statins_threshold
  
  # Second part is to calculate lifestyles average
  lifestyle_nb <- calcNetBenefit(cardiovascular_lifestyle_thresholds,y_true,s_pred,weights=weights,rescaled=TRUE)
  lifestyle_normalisation <- trapz(cardiovascular_lifestyle_thresholds,cardiovascular_lifestyle_weights/cardiovascular_lifestyle_thresholds)
  lifestyle_cnb <- trapz(cardiovascular_lifestyle_thresholds,cardiovascular_lifestyle_weights*lifestyle_nb)/lifestyle_normalisation
  
  # Third part is to get just a flat area over the net benefit
  flat_weight <- (0.05<cardiovascular_lifestyle_thresholds)*(0.10>cardiovascular_lifestyle_thresholds)*cardiovascular_lifestyle_thresholds
  flat_nb <- calcNetBenefit(cardiovascular_lifestyle_thresholds,
                            y_true,
                            s_pred,
                            weights=weights,
                            rescaled=TRUE)
  flat_normalisation <- trapz(cardiovascular_lifestyle_thresholds,
                              flat_weight/cardiovascular_lifestyle_thresholds)
  flat_cnb <- trapz(cardiovascular_lifestyle_thresholds,
                    flat_weight*flat_nb)/flat_normalisation
  
  # Change normalisation so that they add up to 1
  statins_cnb <- statins_cnb*1
  lifestyle_cnb <- lifestyle_cnb*1
  flat_cnb <- flat_cnb * 1
  total_cnb <- statins_cnb+lifestyle_cnb
  
  # Return is list
  cnb <- list()
  cnb$statins <- statins_cnb
  cnb$lifestyle <- lifestyle_cnb
  cnb$flat <- flat_cnb
  cnb$total <- total_cnb
  
  return(cnb)
}

# Calculates net benefit for statins with varying threshold
statinsvarNB <- function(y_true,s_pred,weights=NULL) {
  
  # If there are no weights given, make them 1
  if (is_empty(weights)) {
    weights <- rep(1,length(y_true))
  }
  
  # Second part is to calculate statinsvars average
  statinsvar_nb <- calcNetBenefit(statinsvar_thresholds,y_true,s_pred,weights=weights,rescaled=TRUE)
  statinsvar_normalisation <- trapz(statinsvar_thresholds,statinsvar_weights/statinsvar_thresholds)
  statinsvar_cnb <- trapz(statinsvar_thresholds,statinsvar_weights*statinsvar_nb)/statinsvar_normalisation
  
  return(statinsvar_cnb)
}

flat_statinsvarNB <- function(y_true,s_pred,weights=NULL) {
  
  # If there are no weights given, make them 1
  if (is_empty(weights)) {
    weights <- rep(1,length(y_true))
  }
  
  # Second part is to calculate statinsvars average
  flat_weight <- (0.05<statinsvar_thresholds)*(0.20>statinsvar_thresholds)*statinsvar_thresholds
  statinsvar_nb <- calcNetBenefit(statinsvar_thresholds,y_true,s_pred,weights=weights,rescaled=TRUE)
  statinsvar_normalisation <- trapz(statinsvar_thresholds,flat_weight/statinsvar_thresholds)
  statinsvar_cnb <- trapz(statinsvar_thresholds,flat_weight*statinsvar_nb)/statinsvar_normalisation
  
  return(statinsvar_cnb)
}

#---------------------------#
#### Data Pre-Processing ####
#---------------------------#

# Open dataset
cardio_df <- framingham

# Outcome: 10-year cardiovascular death, although we will use survival
cardio_df$y <- as.numeric((framingham$CVD==1)&(framingham$TIMECVD<=3652))

# Is there any previous cardiovascular event?
cardio_df$PREVCVD <- (cardio_df$PREVCHD==1)|(cardio_df$PREVAP==1)|(cardio_df$PREVMI==1)|(cardio_df$PREVSTRK==1)

# Only first observation for each person
cardio_df <- cardio_df[(cardio_df$TIME==0)&!is.na(cardio_df$TIME),]

# How much missing data
colMeans(is.na(cardio_df)) * 100

# We consider 4 models/decision schemes in total.
# M1: A model using AGE + SEX + CURSMOKE + 
#       TOTCHOL + SYSBP + BMI + DIABETES + BPMEDS + 
#       PREVCVD + PREVHYP  + GLUCOSE + educ for its predictions.
# M2: A dichotomised version of M1, where people with risk above 0.1 are
#       labeled as high-risk for all treatments, and people below 0.1 are
#       labeled as low risk.
# M3: A model using only AGE + SEX + educ for its predictions.
# M4: A rule-based decision tool which labels individuals as high-risk if
#       they have Diabetes, previous BP medication, hypertension, or CVD, or
#       a cholesterol level above 300.

# 
formula_cvd_m1 <- Y ~ AGE + SEX + CURSMOKE + TOTCHOL + SYSBP + BMI + DIABETES + BPMEDS + PREVCVD + PREVHYP  + GLUCOSE + educ
formula_cvd_m3 <- Y ~ AGE + SEX + educ + BMI + CURSMOKE
# This predicts censoring
formula_cens <- Surv(TIMECVD, CENS) ~ pspline(AGE, df=3) + SEX + CURSMOKE + TOTCHOL + SYSBP + BMI + DIABETES  + GLUCOSE + educ + BPMEDS + PREVHYP + PREVCVD

# Only keep relevant data
cardio_df <- cardio_df[c("TIMECVD","CVD", "AGE", "SEX", "CURSMOKE", "TOTCHOL", "SYSBP", 'BMI', 'DIABETES', 'BPMEDS',
                         'PREVCVD', 'PREVHYP','GLUCOSE','educ')]
yy_df <- as.numeric((framingham$CVD==1)&(framingham$TIMECVD<=timepoint))
censored_df <- as.numeric((framingham$CVD==0)&(framingham$TIMECVD<=timepoint))
xx_df <- cardio_df %>% select(-TIMECVD,-CVD)

# Turn relevant variables into factors
cardio_df$SEX <- cardio_df$SEX-1
cardio_df$educ <- as.factor(cardio_df$educ)

# Use MICE to input X
xx_df_mice <- mice(xx_df,maxit = 30, m = 1)
xx_df <- complete(xx_df_mice, action = "stacked")
xx_df <- na.omit(xx_df)

# Put everything back together
cardio_df <- cbind(xx_df,cardio_df %>% select(TIMECVD, CVD))

# Define outcomes and censoring
cardio_df$CENS <- as.integer((cardio_df$CVD==0))
cardio_df$Y <- as.integer((cardio_df$CVD==1)&(cardio_df$TIMECVD<=timepoint))

#----------------------------#
#### Bootstrap Validation ####
#----------------------------#

#### Step 1. Calculate the optimism values.

# For all the bootstraps, the dataset is the og, so weights can already be calculated
bootstrapped_validation <- cardio_df
btpw_val <- create_ipwc(bootstrapped_validation,censoring_formula = formula_cens,timepoint = timepoint)

# Bootstrap - For each bootstrap round, take a sample from original data
# Train model in bootstrapped sample, then test against original data
# Initialise results from bootstraps, including relevant metrics
thresholds <- cardiovascular_lifestyle_thresholds # Thresholds for net benefit

# For Model M1

# List for correcting optimism
optimism_corrections_log_m1 <- list()
optimism_corrections_log_m1[["AUROC"]] <- c() # C-statistic
optimism_corrections_log_m1[["Slope"]] <- c() # Calibration slope
optimism_corrections_log_m1[["CITL"]] <- c()  # Calibration intercept
optimism_corrections_log_m1[["OER"]] <- c()   # Observed/Expected ratio
optimism_corrections_log_m1[["NB"]] <- list()   # Net Benefit (For thresholds)
optimism_corrections_log_m1[["rNB"]] <- list()   # Rescaled Net Benefit (For thresholds)
optimism_corrections_log_m1[["CNB_Stats"]] <- c() # Continuous Net Benefit (Brought by Statins)
optimism_corrections_log_m1[["CNB_Lifes"]] <- c() # Continuous Net Benefit (Brought by Lifestyle Changes)
optimism_corrections_log_m1[["CNB_Flat"]] <- c()
optimism_corrections_log_m1[["CNB"]] <- c() # Continuous Net Benefit (Brought by Lifestyle Changes)

# List for correcting mean value and confidence intervals
training_performance_log_m1 <- list()
training_performance_log_m1[["AUROC"]] <- c() # C-statistic
training_performance_log_m1[["Slope"]] <- c() # Calibration slope
training_performance_log_m1[["CITL"]] <- c()  # Calibration intercept
training_performance_log_m1[["OER"]] <- c()   # Observed/Expected ratio
training_performance_log_m1[["NB"]] <- list()   # Net Benefit (For thresholds)
training_performance_log_m1[["rNB"]] <- list()   # Rescaled Net Benefit (For thresholds)
training_performance_log_m1[["TreatAll_NB"]] <- list()   # Net Benefit (For thresholds)
training_performance_log_m1[["TreatAll_rNB"]] <- list()   # Rescaled Net Benefit (For thresholds)
training_performance_log_m1[["TreatNone_NB"]] <- list()   # Net Benefit (For thresholds)
training_performance_log_m1[["TreatNone_rNB"]] <- list()   # Rescaled Net Benefit (For thresholds)
training_performance_log_m1[["CNB_Stats"]] <- c() # Continuous Net Benefit (Brought by Statins)
training_performance_log_m1[["CNB_Lifes"]] <- c() # Continuous Net Benefit (Brought by Lifestyle Changes)
optimism_corrections_log_m1[["CNB_Flat"]] <- c()
training_performance_log_m1[["CNB"]] <- c() # Continuous Net Benefit (Brought by Lifestyle Changes)
training_performance_log_m1[["TreatAll_CNB_Stats"]] <- c() # Continuous Net Benefit (Brought by Statins)
training_performance_log_m1[["TreatAll_CNB_Lifes"]] <- c() # Continuous Net Benefit (Brought by Lifestyle Changes)
training_performance_log_m1[["TreatAll_CNB_Flat"]] <- c()
training_performance_log_m1[["TreatAll_CNB"]] <- c() # Continuous Net Benefit (Brought by Lifestyle Changes)
training_performance_log_m1[["TreatNone_CNB_Stats"]] <- c() # Continuous Net Benefit (Brought by Statins)
training_performance_log_m1[["TreatNone_CNB_Lifes"]] <- c() # Continuous Net Benefit (Brought by Lifestyle Changes)
training_performance_log_m1[["TreatNone_CNB_Flat"]] <- c()
training_performance_log_m1[["TreatNone_CNB"]] <- c() # Continuous Net Benefit (Brought by Lifestyle Changes)


# For Model M2

# List for correcting optimism
optimism_corrections_log_m2 <- list()
optimism_corrections_log_m2[["NB"]] <- list()   # Net Benefit (For thresholds)
optimism_corrections_log_m2[["rNB"]] <- list()   # Rescaled Net Benefit (For thresholds)
optimism_corrections_log_m2[["CNB_Stats"]] <- c() # Continuous Net Benefit (Brought by Statins)
optimism_corrections_log_m2[["CNB_Lifes"]] <- c() # Continuous Net Benefit (Brought by Lifestyle Changes)
optimism_corrections_log_m2[["CNB_Flat"]] <- c()
optimism_corrections_log_m2[["CNB"]] <- c() # Continuous Net Benefit (Brought by Lifestyle Changes)

# List for correcting mean value and confidence intervals
training_performance_log_m2 <- list()
training_performance_log_m2[["NB"]] <- list()   # Net Benefit (For thresholds)
training_performance_log_m2[["rNB"]] <- list()   # Rescaled Net Benefit (For thresholds)
training_performance_log_m2[["CNB_Stats"]] <- c() # Continuous Net Benefit (Brought by Statins)
training_performance_log_m2[["CNB_Lifes"]] <- c() # Continuous Net Benefit (Brought by Lifestyle Changes)
training_performance_log_m2[["CNB_Flat"]] <- c()
training_performance_log_m2[["CNB"]] <- c() # Continuous Net Benefit (Brought by Lifestyle Changes)


# For Model M3

# List for correcting optimism
optimism_corrections_log_m3 <- list()
optimism_corrections_log_m3[["AUROC"]] <- c() # C-statistic
optimism_corrections_log_m3[["Slope"]] <- c() # Calibration slope
optimism_corrections_log_m3[["CITL"]] <- c()  # Calibration intercept
optimism_corrections_log_m3[["OER"]] <- c()   # Observed/Expected ratio
optimism_corrections_log_m3[["NB"]] <- list()   # Net Benefit (For thresholds)
optimism_corrections_log_m3[["rNB"]] <- list()   # Rescaled Net Benefit (For thresholds)
optimism_corrections_log_m3[["CNB_Stats"]] <- c() # Continuous Net Benefit (Brought by Statins)
optimism_corrections_log_m3[["CNB_Lifes"]] <- c() # Continuous Net Benefit (Brought by Lifestyle Changes)
optimism_corrections_log_m3[["CNB_Flat"]] <- c()
optimism_corrections_log_m3[["CNB"]] <- c() # Continuous Net Benefit (Brought by Lifestyle Changes)

# List for correcting mean value and confidence intervals
training_performance_log_m3 <- list()
training_performance_log_m3[["AUROC"]] <- c() # C-statistic
training_performance_log_m3[["Slope"]] <- c() # Calibration slope
training_performance_log_m3[["CITL"]] <- c()  # Calibration intercept
training_performance_log_m3[["OER"]] <- c()   # Observed/Expected ratio
training_performance_log_m3[["NB"]] <- list()   # Net Benefit (For thresholds)
training_performance_log_m3[["rNB"]] <- list()   # Rescaled Net Benefit (For thresholds)
training_performance_log_m3[["CNB_Stats"]] <- c() # Continuous Net Benefit (Brought by Statins)
training_performance_log_m3[["CNB_Lifes"]] <- c() # Continuous Net Benefit (Brought by Lifestyle Changes)
training_performance_log_m3[["CNB_Flat"]] <- c()
training_performance_log_m3[["CNB"]] <- c() # Continuous Net Benefit (Brought by Lifestyle Changes)

# For model 4, we record no optimism because it is not a data-based decision tool
training_performance_log_m4 <- list()
training_performance_log_m4[["NB"]] <- list()   # Net Benefit (For thresholds)
training_performance_log_m4[["rNB"]] <- list()   # Rescaled Net Benefit (For thresholds)
training_performance_log_m4[["CNB_Stats"]] <- c() # Continuous Net Benefit (Brought by Statins)
training_performance_log_m4[["CNB_Lifes"]] <- c() # Continuous Net Benefit (Brought by Lifestyle Changes)
training_performance_log_m4[["CNB_Flat"]] <- c()
training_performance_log_m4[["CNB"]] <- c() # Continuous Net Benefit (Brought by Lifestyle Changes)


# Start bootstrap for calculating optimism
for (ii in 1:number_bootstraps) {
  
  # Print bootstrap number
  print(ii)
  
  # Sample new dataset
  bootstrapped_indices <- sample(nrow(cardio_df), replace = TRUE)
  bootstrapped_training <- cardio_df[bootstrapped_indices, ]
  
  # Reweight both training and validation samples to account for censoring
  btpw_train <- create_ipwc(bootstrapped_training,censoring_formula = formula_cens,timepoint = timepoint)
  
  # For model 1
  
  # Fit data
  fit <- glm(formula = formula_cvd_m1, data = btpw_train, family = binomial(link = logit), weights = btpw_train$IPWC)
  
  # Get prediction for training dataset
  s_pred_train <- predict(fit, newdata = btpw_train, type = "response")
  linear_pred_train <- -1*log((1-s_pred_train)/s_pred_train) # Linear element
  # Get prediction for original dataset
  s_pred_val <- predict(fit, newdata = btpw_val, type = "response")
  linear_pred_val <- -1*log((1-s_pred_val)/s_pred_val) # Linear element
  
  # Get metrics and append to list
  
  # AUROC
  auroc_train <- WeightedROC(guess=s_pred_train,label=btpw_train$Y,weight=btpw_train$IPWC) %>% WeightedAUC
  auroc_val <- WeightedROC(guess=s_pred_val,label=btpw_val$Y,weight=btpw_val$IPWC) %>% WeightedAUC
  optimism_corrections_log_m1[["AUROC"]][ii] <- auroc_train - auroc_val
  training_performance_log_m1[["AUROC"]][[ii]] <- auroc_train
  
  # Calibration - Calculate Slope
  slope_train <- as.numeric(glm(btpw_train$Y~linear_pred_train,family="binomial", weights = btpw_train$IPWC)$coefficients[2])
  slope_val <- as.numeric(glm(btpw_val$Y~linear_pred_val,family="binomial", weights = btpw_val$IPWC)$coefficients[2])
  optimism_corrections_log_m1[["Slope"]][ii] <- slope_train - slope_val
  training_performance_log_m1[["Slope"]][ii] <- slope_train
  
  # Calibration - Calculate Calibration-On-The-Large
  cotl_train <- as.numeric(glm(btpw_train$Y~offset(linear_pred_train),family="binomial", weights = btpw_train$IPWC)$coefficients)
  cotl_val <- as.numeric(glm(btpw_val$Y~offset(linear_pred_val),family="binomial", weights = btpw_val$IPWC)$coefficients)
  optimism_corrections_log_m1[["CITL"]][ii] <- cotl_train - cotl_val
  training_performance_log_m1[["CITL"]][ii] <- cotl_train
  
  # Calibration - Observed/Expected ratio
  oer_train <- mean(btpw_train$Y*btpw_train$IPWC)/mean(s_pred_train*btpw_train$IPWC)
  oer_val <- mean(btpw_val$Y*btpw_val$IPWC)/mean(s_pred_val*btpw_val$IPWC)
  optimism_corrections_log_m1[["OER"]][ii] <- oer_train - oer_val
  training_performance_log_m1[["OER"]][ii] <- oer_train
  
  # Net benefit
  nbs_train <- calcNetBenefit(thresholds,btpw_train$Y,s_pred_train,weights=btpw_train$IPWC,rescaled = FALSE)
  nbs_val <- calcNetBenefit(thresholds,btpw_val$Y,s_pred_val,weights=btpw_val$IPWC,rescaled = FALSE)
  optimism_corrections_log_m1[["NB"]][[ii]] <- nbs_train - nbs_val
  training_performance_log_m1[["NB"]][[ii]] <- nbs_train
  
  # Rescaled benefit
  rnbs_train <- calcNetBenefit(thresholds,btpw_train$Y,s_pred_train,weights=btpw_train$IPWC,rescaled = TRUE)
  rnbs_val <- calcNetBenefit(thresholds,btpw_val$Y,s_pred_val,weights=btpw_val$IPWC,rescaled = TRUE)
  optimism_corrections_log_m1[["rNB"]][[ii]] <- rnbs_train - rnbs_val
  training_performance_log_m1[["rNB"]][[ii]] <- rnbs_train
  
  # Net benefit
  nbs_train <- calcNetBenefit(thresholds,btpw_train$Y,s_pred_train*0+1,weights=btpw_train$IPWC,rescaled = FALSE)
  nbs_val <- calcNetBenefit(thresholds,btpw_val$Y,s_pred_val*0+1,weights=btpw_val$IPWC,rescaled = FALSE)
  optimism_corrections_log_m1[["TreatAll_NB"]][[ii]] <- nbs_train - nbs_val
  training_performance_log_m1[["TreatAll_NB"]][[ii]] <- nbs_train
  
  # Rescaled benefit
  rnbs_train <- calcNetBenefit(thresholds,btpw_train$Y,s_pred_train*0+1,weights=btpw_train$IPWC,rescaled = TRUE)
  rnbs_val <- calcNetBenefit(thresholds,btpw_val$Y,s_pred_val*0+1,weights=btpw_val$IPWC,rescaled = TRUE)
  optimism_corrections_log_m1[["TreatAll_rNB"]][[ii]] <- rnbs_train - rnbs_val
  training_performance_log_m1[["TreatAll_rNB"]][[ii]] <- rnbs_train
  
  # Net benefit
  nbs_train <- calcNetBenefit(thresholds,btpw_train$Y,s_pred_train*0+1,weights=btpw_train$IPWC,rescaled = FALSE)
  nbs_val <- calcNetBenefit(thresholds,btpw_val$Y,s_pred_val*0+1,weights=btpw_val$IPWC,rescaled = FALSE)
  optimism_corrections_log_m1[["TreatNone_NB"]][[ii]] <- nbs_train - nbs_val
  training_performance_log_m1[["TreatNone_NB"]][[ii]] <- nbs_train
  
  # Rescaled benefit
  rnbs_train <- calcNetBenefit(thresholds,btpw_train$Y,s_pred_train*0,weights=btpw_train$IPWC,rescaled = TRUE)
  rnbs_val <- calcNetBenefit(thresholds,btpw_val$Y,s_pred_val*0,weights=btpw_val$IPWC,rescaled = TRUE)
  optimism_corrections_log_m1[["TreatNone_rNB"]][[ii]] <- rnbs_train - rnbs_val
  training_performance_log_m1[["TreatNone_rNB"]][[ii]] <- rnbs_train
  
  # Get cardiovascular net benefit for model
  cnb_model_train <- cardNB(btpw_train$Y,s_pred_train,weights=btpw_train$IPWC)
  cnb_model_val <- cardNB(btpw_val$Y,s_pred_val,weights=btpw_val$IPWC)
  optimism_corrections_log_m1[["CNB_Stats"]][[ii]] <- cnb_model_train$statins - cnb_model_val$statins
  optimism_corrections_log_m1[["CNB_Lifes"]][[ii]] <- cnb_model_train$lifestyle - cnb_model_val$lifestyle
  optimism_corrections_log_m1[["CNB_Flat"]][[ii]] <- cnb_model_train$flat - cnb_model_val$flat
  optimism_corrections_log_m1[["CNB"]][[ii]] <- cnb_model_train$total - cnb_model_val$total
  training_performance_log_m1[["CNB_Stats"]][[ii]] <- cnb_model_train$statins
  training_performance_log_m1[["CNB_Lifes"]][[ii]] <- cnb_model_train$lifestyle
  training_performance_log_m1[["CNB_Flat"]][[ii]] <- cnb_model_train$flat
  training_performance_log_m1[["CNB"]][[ii]] <- cnb_model_train$total
  
  # Get cardiovascular net benefit for TreatAll
  cnb_treatall_train <- cardNB(btpw_train$Y,s_pred_train*0+1,weights=btpw_train$IPWC)
  training_performance_log_m1[["TreatAll_CNB_Stats"]][[ii]] <- cnb_treatall_train$statins
  training_performance_log_m1[["TreatAll_CNB_Lifes"]][[ii]] <- cnb_treatall_train$lifestyle
  training_performance_log_m1[["TreatAll_CNB_Flat"]][[ii]] <- cnb_treatall_train$flat
  training_performance_log_m1[["TreatAll_CNB"]][[ii]] <- cnb_treatall_train$total
  
  # Get cardiovascular net benefit for TreatNone
  cnb_treatnone_train <- cardNB(btpw_train$Y,s_pred_train*0,weights=btpw_train$IPWC)
  training_performance_log_m1[["TreatNone_CNB_Stats"]][[ii]] <- cnb_treatnone_train$statins
  training_performance_log_m1[["TreatNone_CNB_Lifes"]][[ii]] <- cnb_treatnone_train$lifestyle
  training_performance_log_m1[["TreatNone_CNB_Flat"]][[ii]] <- cnb_treatnone_train$flat
  training_performance_log_m1[["TreatNone_CNB"]][[ii]] <- cnb_treatnone_train$total
  
  
  
  # For model 2
  
  # Fit data
  fit <- glm(formula = formula_cvd_m1, data = btpw_train, family = binomial(link = logit), weights = btpw_train$IPWC)
  
  # Get prediction for training dataset
  s_pred_train <- predict(fit, newdata = btpw_train, type = "response")
  # Turn binary, so that is is very high (0.9999) if above 1, and very low
  # (0.0001) if below 1.
  s_pred_train <- (s_pred_train>0.1)*0.9998+0.0001
  # Get prediction for original dataset
  s_pred_val <- predict(fit, newdata = btpw_val, type = "response")
  s_pred_val <- (s_pred_val>0.1)*0.9998+0.0001
  
  # Get metrics and append to list
  
  # Net benefit
  nbs_train <- calcNetBenefit(thresholds,btpw_train$Y,s_pred_train,weights=btpw_train$IPWC,rescaled = FALSE)
  nbs_val <- calcNetBenefit(thresholds,btpw_val$Y,s_pred_val,weights=btpw_val$IPWC,rescaled = FALSE)
  optimism_corrections_log_m2[["NB"]][[ii]] <- nbs_train - nbs_val
  training_performance_log_m2[["NB"]][[ii]] <- nbs_train
  
  # Rescaled benefit
  rnbs_train <- calcNetBenefit(thresholds,btpw_train$Y,s_pred_train,weights=btpw_train$IPWC,rescaled = TRUE)
  rnbs_val <- calcNetBenefit(thresholds,btpw_val$Y,s_pred_val,weights=btpw_val$IPWC,rescaled = TRUE)
  optimism_corrections_log_m2[["rNB"]][[ii]] <- rnbs_train - rnbs_val
  training_performance_log_m2[["rNB"]][[ii]] <- rnbs_train
  
  # Get cardiovascular net benefit for model
  cnb_model_train <- cardNB(btpw_train$Y,s_pred_train,weights=btpw_train$IPWC)
  cnb_model_val <- cardNB(btpw_val$Y,s_pred_val,weights=btpw_val$IPWC)
  optimism_corrections_log_m2[["CNB_Stats"]][[ii]] <- cnb_model_train$statins - cnb_model_val$statins
  optimism_corrections_log_m2[["CNB_Lifes"]][[ii]] <- cnb_model_train$lifestyle - cnb_model_val$lifestyle
  optimism_corrections_log_m2[["CNB_Flat"]][[ii]] <- cnb_model_train$flat - cnb_model_val$flat
  optimism_corrections_log_m2[["CNB"]][[ii]] <- cnb_model_train$total - cnb_model_val$total
  training_performance_log_m2[["CNB_Stats"]][[ii]] <- cnb_model_train$statins
  training_performance_log_m2[["CNB_Lifes"]][[ii]] <- cnb_model_train$lifestyle
  training_performance_log_m2[["CNB_Flat"]][[ii]] <- cnb_model_train$flat
  training_performance_log_m2[["CNB"]][[ii]] <- cnb_model_train$total
  
  
  
  
  
  # For model 3
  
  # Fit data
  fit <- glm(formula = formula_cvd_m3, data = btpw_train, family = binomial(link = logit), weights = btpw_train$IPWC)
  
  # Get prediction for training dataset
  s_pred_train <- predict(fit, newdata = btpw_train, type = "response")
  linear_pred_train <- -1*log((1-s_pred_train)/s_pred_train) # Linear element
  # Get prediction for original dataset
  s_pred_val <- predict(fit, newdata = btpw_val, type = "response")
  linear_pred_val <- -1*log((1-s_pred_val)/s_pred_val) # Linear element
  
  # Get metrics and append to list
  
  # AUROC
  auroc_train <- WeightedROC(guess=s_pred_train,label=btpw_train$Y,weight=btpw_train$IPWC) %>% WeightedAUC
  auroc_val <- WeightedROC(guess=s_pred_val,label=btpw_val$Y,weight=btpw_val$IPWC) %>% WeightedAUC
  optimism_corrections_log_m3[["AUROC"]][ii] <- auroc_train - auroc_val
  training_performance_log_m3[["AUROC"]][[ii]] <- auroc_train
  
  # Calibration - Calculate Slope
  slope_train <- as.numeric(glm(btpw_train$Y~linear_pred_train,family="binomial", weights = btpw_train$IPWC)$coefficients[2])
  slope_val <- as.numeric(glm(btpw_val$Y~linear_pred_val,family="binomial", weights = btpw_val$IPWC)$coefficients[2])
  optimism_corrections_log_m3[["Slope"]][ii] <- slope_train - slope_val
  training_performance_log_m3[["Slope"]][ii] <- slope_train
  
  # Calibration - Calculate Calibration-On-The-Large
  cotl_train <- as.numeric(glm(btpw_train$Y~offset(linear_pred_train),family="binomial", weights = btpw_train$IPWC)$coefficients)
  cotl_val <- as.numeric(glm(btpw_val$Y~offset(linear_pred_val),family="binomial", weights = btpw_val$IPWC)$coefficients)
  optimism_corrections_log_m3[["CITL"]][ii] <- cotl_train - cotl_val
  training_performance_log_m3[["CITL"]][ii] <- cotl_train
  
  # Calibration - Observed/Expected ratio
  oer_train <- mean(btpw_train$Y*btpw_train$IPWC)/mean(s_pred_train*btpw_train$IPWC)
  oer_val <- mean(btpw_val$Y*btpw_val$IPWC)/mean(s_pred_val*btpw_val$IPWC)
  optimism_corrections_log_m3[["OER"]][ii] <- oer_train - oer_val
  training_performance_log_m3[["OER"]][ii] <- oer_train
  
  # Net benefit
  nbs_train <- calcNetBenefit(thresholds,btpw_train$Y,s_pred_train,weights=btpw_train$IPWC,rescaled = FALSE)
  nbs_val <- calcNetBenefit(thresholds,btpw_val$Y,s_pred_val,weights=btpw_val$IPWC,rescaled = FALSE)
  optimism_corrections_log_m3[["NB"]][[ii]] <- nbs_train - nbs_val
  training_performance_log_m3[["NB"]][[ii]] <- nbs_train
  
  # Rescaled benefit
  rnbs_train <- calcNetBenefit(thresholds,btpw_train$Y,s_pred_train,weights=btpw_train$IPWC,rescaled = TRUE)
  rnbs_val <- calcNetBenefit(thresholds,btpw_val$Y,s_pred_val,weights=btpw_val$IPWC,rescaled = TRUE)
  optimism_corrections_log_m3[["rNB"]][[ii]] <- rnbs_train - rnbs_val
  training_performance_log_m3[["rNB"]][[ii]] <- rnbs_train
  
  # Get cardiovascular net benefit for model
  cnb_model_train <- cardNB(btpw_train$Y,s_pred_train,weights=btpw_train$IPWC)
  cnb_model_val <- cardNB(btpw_val$Y,s_pred_val,weights=btpw_val$IPWC)
  optimism_corrections_log_m3[["CNB_Stats"]][[ii]] <- cnb_model_train$statins - cnb_model_val$statins
  optimism_corrections_log_m3[["CNB_Lifes"]][[ii]] <- cnb_model_train$lifestyle - cnb_model_val$lifestyle
  optimism_corrections_log_m3[["CNB_Flat"]][[ii]] <- cnb_model_train$flat - cnb_model_val$flat
  optimism_corrections_log_m3[["CNB"]][[ii]] <- cnb_model_train$total - cnb_model_val$total
  training_performance_log_m3[["CNB_Stats"]][[ii]] <- cnb_model_train$statins
  training_performance_log_m3[["CNB_Lifes"]][[ii]] <- cnb_model_train$lifestyle
  training_performance_log_m3[["CNB_Flat"]][[ii]] <- cnb_model_train$flat
  training_performance_log_m3[["CNB"]][[ii]] <- cnb_model_train$total
  

  # Model 4 has no optimism as it is not derived from our data in any way.
  
}

# We do a second bootstrap for the training performance CI, for which
# we first train the models in all the data
bootstrapped_training <- cardio_df
# Reweight both training and validation samples to account for censoring
btpw_train <- create_ipwc(bootstrapped_training,censoring_formula = formula_cens,timepoint = timepoint)
fit_m1 <- glm(formula = formula_cvd_m1, data = btpw_train, family = binomial(link = logit), weights = btpw_train$IPWC)
fit_m3 <- glm(formula = formula_cvd_m3, data = btpw_train, family = binomial(link = logit), weights = btpw_train$IPWC)
# Now calculate performance of same model over bootstraps
for (ii in 1:number_bootstraps) {
  
  # Print bootstrap number
  print(ii)
  
  # Sample new dataset
  bootstrapped_indices <- sample(nrow(cardio_df), replace = TRUE)
  bootstrapped_training <- cardio_df[bootstrapped_indices, ]
  
  # Reweight both training and validation samples to account for censoring
  btpw_train <- create_ipwc(bootstrapped_training,censoring_formula = formula_cens,timepoint = timepoint)
  
  # For Model M1
  
  # Get prediction for training dataset
  s_pred_train <- predict(fit_m1, newdata = btpw_train, type = "response")
  linear_pred_train <- -1*log((1-s_pred_train)/s_pred_train) # Linear element
  
  # Get metrics and append to list
  
  # AUROC
  auroc_train <- WeightedROC(guess=s_pred_train,label=btpw_train$Y,weight=btpw_train$IPWC) %>% WeightedAUC
  training_performance_log_m1[["AUROC"]][[ii]] <- auroc_train
  
  # Calibration - Calculate Slope
  slope_train <- as.numeric(glm(btpw_train$Y~linear_pred_train,family="binomial", weights = btpw_train$IPWC)$coefficients[2])
  training_performance_log_m1[["Slope"]][ii] <- slope_train
  
  # Calibration - Calculate Calibration-On-The-Large
  cotl_train <- as.numeric(glm(btpw_train$Y~offset(linear_pred_train),family="binomial", weights = btpw_train$IPWC)$coefficients)
  training_performance_log_m1[["CITL"]][ii] <- cotl_train
  
  # Calibration - Observed/Expected ratio
  oer_train <- mean(btpw_train$Y*btpw_train$IPWC)/mean(s_pred_train*btpw_train$IPWC)
  training_performance_log_m1[["OER"]][ii] <- oer_train
  
  # Net benefit
  nbs_train <- calcNetBenefit(thresholds,btpw_train$Y,s_pred_train,weights=btpw_train$IPWC,rescaled = FALSE)
  training_performance_log_m1[["NB"]][[ii]] <- nbs_train
  
  # Rescaled benefit
  rnbs_train <- calcNetBenefit(thresholds,btpw_train$Y,s_pred_train,weights=btpw_train$IPWC,rescaled = TRUE)
  training_performance_log_m1[["rNB"]][[ii]] <- rnbs_train
  
  # Net benefit
  nbs_train <- calcNetBenefit(thresholds,btpw_train$Y,s_pred_train*0+1,weights=btpw_train$IPWC,rescaled = FALSE)
  training_performance_log_m1[["TreatAll_NB"]][[ii]] <- nbs_train
  
  # Rescaled benefit
  rnbs_train <- calcNetBenefit(thresholds,btpw_train$Y,s_pred_train*0+1,weights=btpw_train$IPWC,rescaled = TRUE)
  training_performance_log_m1[["TreatAll_rNB"]][[ii]] <- rnbs_train
  
  # Net benefit
  nbs_train <- calcNetBenefit(thresholds,btpw_train$Y,s_pred_train*0+1,weights=btpw_train$IPWC,rescaled = FALSE)
  training_performance_log_m1[["TreatNone_NB"]][[ii]] <- nbs_train
  
  # Rescaled benefit
  rnbs_train <- calcNetBenefit(thresholds,btpw_train$Y,s_pred_train*0,weights=btpw_train$IPWC,rescaled = TRUE)
  training_performance_log_m1[["TreatNone_rNB"]][[ii]] <- rnbs_train
  
  # Get cardiovascular net benefit for model
  cnb_model_train <- cardNB(btpw_train$Y,s_pred_train,weights=btpw_train$IPWC)
  training_performance_log_m1[["CNB_Stats"]][[ii]] <- cnb_model_train$statins
  training_performance_log_m1[["CNB_Lifes"]][[ii]] <- cnb_model_train$lifestyle
  training_performance_log_m1[["CNB_Flat"]][[ii]] <- cnb_model_train$flat
  training_performance_log_m1[["CNB"]][[ii]] <- cnb_model_train$total
  
  # Get cardiovascular net benefit for TreatAll
  cnb_treatall_train <- cardNB(btpw_train$Y,s_pred_train*0+1,weights=btpw_train$IPWC)
  training_performance_log_m1[["TreatAll_CNB"]][[ii]] <- cnb_treatall_train$total
  
  # Get cardiovascular net benefit for TreatNone
  cnb_treatnone_train <- cardNB(btpw_train$Y,s_pred_train*0,weights=btpw_train$IPWC)
  training_performance_log_m1[["TreatNone_CNB"]][[ii]] <- cnb_treatnone_train$total
  
  
  # For Model M2
  
  # Get prediction for training dataset
  s_pred_train <- predict(fit_m1, newdata = btpw_train, type = "response")
  s_pred_train <- (s_pred_train>0.1)*0.9998+0.0001
  
  # Get metrics and append to list
  
  # Net benefit
  nbs_train <- calcNetBenefit(thresholds,btpw_train$Y,s_pred_train,weights=btpw_train$IPWC,rescaled = FALSE)
  training_performance_log_m2[["NB"]][[ii]] <- nbs_train
  
  # Rescaled benefit
  rnbs_train <- calcNetBenefit(thresholds,btpw_train$Y,s_pred_train,weights=btpw_train$IPWC,rescaled = TRUE)
  training_performance_log_m2[["rNB"]][[ii]] <- rnbs_train
  
  # Get cardiovascular net benefit for model
  cnb_model_train <- cardNB(btpw_train$Y,s_pred_train,weights=btpw_train$IPWC)
  training_performance_log_m2[["CNB_Stats"]][[ii]] <- cnb_model_train$statins
  training_performance_log_m2[["CNB_Lifes"]][[ii]] <- cnb_model_train$lifestyle
  training_performance_log_m2[["CNB_Flat"]][[ii]] <- cnb_model_train$flat
  training_performance_log_m2[["CNB"]][[ii]] <- cnb_model_train$total

  
  
  # For Model M3

  # Get prediction for training dataset
  s_pred_train <- predict(fit_m3, newdata = btpw_train, type = "response")
  linear_pred_train <- -1*log((1-s_pred_train)/s_pred_train) # Linear element
  
  # Get metrics and append to list
  
  # AUROC
  auroc_train <- WeightedROC(guess=s_pred_train,label=btpw_train$Y,weight=btpw_train$IPWC) %>% WeightedAUC
  training_performance_log_m3[["AUROC"]][[ii]] <- auroc_train
  
  # Calibration - Calculate Slope
  slope_train <- as.numeric(glm(btpw_train$Y~linear_pred_train,family="binomial", weights = btpw_train$IPWC)$coefficients[2])
  training_performance_log_m3[["Slope"]][ii] <- slope_train
  
  # Calibration - Calculate Calibration-On-The-Large
  cotl_train <- as.numeric(glm(btpw_train$Y~offset(linear_pred_train),family="binomial", weights = btpw_train$IPWC)$coefficients)
  training_performance_log_m3[["CITL"]][ii] <- cotl_train
  
  # Calibration - Observed/Expected ratio
  oer_train <- mean(btpw_train$Y*btpw_train$IPWC)/mean(s_pred_train*btpw_train$IPWC)
  training_performance_log_m3[["OER"]][ii] <- oer_train
  
  # Net benefit
  nbs_train <- calcNetBenefit(thresholds,btpw_train$Y,s_pred_train,weights=btpw_train$IPWC,rescaled = FALSE)
  training_performance_log_m3[["NB"]][[ii]] <- nbs_train
  
  # Rescaled benefit
  rnbs_train <- calcNetBenefit(thresholds,btpw_train$Y,s_pred_train,weights=btpw_train$IPWC,rescaled = TRUE)
  training_performance_log_m3[["rNB"]][[ii]] <- rnbs_train
  
  
  # Get cardiovascular net benefit for model
  cnb_model_train <- cardNB(btpw_train$Y,s_pred_train,weights=btpw_train$IPWC)
  training_performance_log_m3[["CNB_Stats"]][[ii]] <- cnb_model_train$statins
  training_performance_log_m3[["CNB_Lifes"]][[ii]] <- cnb_model_train$lifestyle
  training_performance_log_m3[["CNB_Flat"]][[ii]] <- cnb_model_train$flat
  training_performance_log_m3[["CNB"]][[ii]] <- cnb_model_train$total
  
  
  # For Model M4
  
  # Get prediction for training dataset as rules of model M4
  s_pred_train <- (
    (btpw_train$BPMEDS==1)|
      (btpw_train$PREVHYP==1)|
      (btpw_train$PREVCVD==TRUE)|
      (btpw_train$TOTCHOL>300)
  )
  s_pred_train <- (s_pred_train)*0.9998+0.0001
  
  # Get metrics and append to list
  
  # Net benefit
  nbs_train <- calcNetBenefit(thresholds,btpw_train$Y,s_pred_train,weights=btpw_train$IPWC,rescaled = FALSE)
  training_performance_log_m4[["NB"]][[ii]] <- nbs_train
  
  # Rescaled benefit
  rnbs_train <- calcNetBenefit(thresholds,btpw_train$Y,s_pred_train,weights=btpw_train$IPWC,rescaled = TRUE)
  training_performance_log_m4[["rNB"]][[ii]] <- rnbs_train
  
  # Get cardiovascular net benefit for model
  cnb_model_train <- cardNB(btpw_train$Y,s_pred_train,weights=btpw_train$IPWC)
  training_performance_log_m4[["CNB_Stats"]][[ii]] <- cnb_model_train$statins
  training_performance_log_m4[["CNB_Lifes"]][[ii]] <- cnb_model_train$lifestyle
  training_performance_log_m4[["CNB_Flat"]][[ii]] <- cnb_model_train$flat
  training_performance_log_m4[["CNB"]][[ii]] <- cnb_model_train$total
  
  

}


#### Step 2. Calculate the performance of the model

# For Model M1
model_performance_m1 <- list()

# Thresholds of net benefit
model_performance_m1$Threshold <- thresholds

# Remove optimism of values

# AUROC
model_performance_m1$AUROC$Val <- (
  mean(unlist(training_performance_log_m1$AUROC)) - mean(unlist(optimism_corrections_log_m1$AUROC))
)
model_performance_m1$AUROC$Low <- (
  quantile(unlist(training_performance_log_m1$AUROC),p=0.05) - mean(unlist(optimism_corrections_log_m1$AUROC))
)
model_performance_m1$AUROC$High <- (
  quantile(unlist(training_performance_log_m1$AUROC),p=0.95) - mean(unlist(optimism_corrections_log_m1$AUROC))
)

# Slope
# This isn't a great way of calculating this, but not reported in manuscript
model_performance_m1$Slope$Val <- (
  mean(unlist(training_performance_log_m1$Slope)) - mean(unlist(optimism_corrections_log_m1$Slope))
)
model_performance_m1$Slope$Low <- (
  quantile(unlist(training_performance_log_m1$Slope),p=0.05) - quantile(unlist(optimism_corrections_log_m1$Slope),p=0.95)
)
model_performance_m1$Slope$High <- (
  quantile(unlist(training_performance_log_m1$Slope),p=0.95) - quantile(unlist(optimism_corrections_log_m1$Slope),p=0.05)
)

# CITL
# This isn't a great way of calculating this, but not reported in manuscript
model_performance_m1$CITL$Val <- (
  mean(unlist(training_performance_log_m1$CITL)) - mean(unlist(optimism_corrections_log_m1$CITL))
)
model_performance_m1$CITL$Low <- (
  quantile(unlist(training_performance_log_m1$CITL),p=0.05) - quantile(unlist(optimism_corrections_log_m1$CITL),p=0.95)
)
model_performance_m1$CITL$High <- (
  quantile(unlist(training_performance_log_m1$CITL),p=0.95) - quantile(unlist(optimism_corrections_log_m1$CITL),p=0.05)
)

# OER
# This isn't a great way of calculating this, but not reported in manuscript
model_performance_m1$OER$Val <- (
  mean(unlist(training_performance_log_m1$OER)) - mean(unlist(optimism_corrections_log_m1$OER))
)
model_performance_m1$OER$Low <- (
  quantile(unlist(training_performance_log_m1$OER),p=0.05) - quantile(unlist(optimism_corrections_log_m1$OER),p=0.95)
)
model_performance_m1$OER$High <- (
  quantile(unlist(training_performance_log_m1$OER),p=0.95) - quantile(unlist(optimism_corrections_log_m1$OER),p=0.05)
)

# NB
# We don't want the mean here, we calculate again
btpw_train <- create_ipwc(cardio_df,censoring_formula = formula_cens,timepoint = timepoint)
s_pred_train <- predict(fit_m1, newdata = btpw_train, type = "response")
nbs_train <- calcNetBenefit(thresholds,btpw_train$Y,s_pred_train,weights=btpw_train$IPWC,rescaled = FALSE)
model_performance_m1$NB$Val <- (
  nbs_train - colMeans(do.call(rbind, optimism_corrections_log_m1$NB))
)
model_performance_m1$NB$Low <- (
  apply(do.call(rbind, training_performance_log_m1$NB), 2, quantile, probs = 0.05,na.rm=TRUE) - colMeans(do.call(rbind, optimism_corrections_log_m1$NB))
)
model_performance_m1$NB$High <- (
  apply(do.call(rbind, training_performance_log_m1$NB), 2, quantile, probs = 0.95,na.rm=TRUE) - colMeans(do.call(rbind, optimism_corrections_log_m1$NB))
)

# rNB
model_performance_m1$rNB$Val <- (
  colMeans(do.call(rbind, training_performance_log_m1$rNB)) - colMeans(do.call(rbind, optimism_corrections_log_m1$rNB))
)
model_performance_m1$rNB$Low <- (
  apply(do.call(rbind, training_performance_log_m1$rNB), 2, quantile, probs = 0.05,na.rm=TRUE) - colMeans(do.call(rbind, optimism_corrections_log_m1$rNB))
)
model_performance_m1$rNB$High <- (
  apply(do.call(rbind, training_performance_log_m1$rNB), 2, quantile, probs = 0.95,na.rm=TRUE) - colMeans(do.call(rbind, optimism_corrections_log_m1$rNB))
)

# TreatAll_NB
# Add
model_performance_m1$TreatAll_NB$Val <- (
  colMeans(do.call(rbind, training_performance_log_m1$TreatAll_NB))
)
model_performance_m1$TreatAll_NB$Low <- (
  apply(do.call(rbind, training_performance_log_m1$TreatAll_NB), 2, quantile, probs = 0.05,na.rm=TRUE)
)
model_performance_m1$TreatAll_NB$High <- (
  apply(do.call(rbind, training_performance_log_m1$TreatAll_NB), 2, quantile, probs = 0.95,na.rm=TRUE)
)

# TreatAll_rNB
model_performance_m1$TreatAll_rNB$Val <- (
  colMeans(do.call(rbind, training_performance_log_m1$TreatAll_rNB))
)
model_performance_m1$TreatAll_rNB$Low <- (
  apply(do.call(rbind, training_performance_log_m1$TreatAll_rNB), 2, quantile, probs = 0.05,na.rm=TRUE)
)
model_performance_m1$TreatAll_rNB$High <- (
  apply(do.call(rbind, training_performance_log_m1$TreatAll_rNB), 2, quantile, probs = 0.95,na.rm=TRUE)
)

# TreatNone_NB
model_performance_m1$TreatNone_NB$Val <- (
  thresholds*0
)
model_performance_m1$TreatNone_NB$Low <- (
  thresholds*0
)
model_performance_m1$TreatNone_NB$High <- (
  thresholds*0
)

# TreatNone_rNB
model_performance_m1$TreatNone_rNB$Val <- (
  thresholds*0
)
model_performance_m1$TreatNone_rNB$Low <- (
  thresholds*0
)
model_performance_m1$TreatNone_rNB$High <- (
  thresholds*0
)

# CNB_Stats
model_performance_m1$CNB_Stats$Val <- (
  mean(unlist(training_performance_log_m1$CNB_Stats)) - mean(unlist(optimism_corrections_log_m1$CNB_Stats))
)
model_performance_m1$CNB_Stats$Low <- (
  quantile(unlist(training_performance_log_m1$CNB_Stats),p=0.05) - mean(unlist(optimism_corrections_log_m1$CNB_Stats))
)
model_performance_m1$CNB_Stats$High <- (
  quantile(unlist(training_performance_log_m1$CNB_Stats),p=0.95) - mean(unlist(optimism_corrections_log_m1$CNB_Stats))
)

# CNB_Lifes
model_performance_m1$CNB_Lifes$Val <- (
  mean(unlist(training_performance_log_m1$CNB_Lifes)) - mean(unlist(optimism_corrections_log_m1$CNB_Lifes))
)
model_performance_m1$CNB_Lifes$Low <- (
  quantile(unlist(training_performance_log_m1$CNB_Lifes),p=0.05) - mean(unlist(optimism_corrections_log_m1$CNB_Lifes))
)
model_performance_m1$CNB_Lifes$High <- (
  quantile(unlist(training_performance_log_m1$CNB_Lifes),p=0.95) - mean(unlist(optimism_corrections_log_m1$CNB_Lifes))
)

# CNB_Flat
model_performance_m1$CNB_Flat$Val <- (
  mean(unlist(training_performance_log_m1$CNB_Flat)) - mean(unlist(optimism_corrections_log_m1$CNB_Flat))
)
model_performance_m1$CNB_Flat$Low <- (
  quantile(unlist(training_performance_log_m1$CNB_Flat),p=0.05) - mean(unlist(optimism_corrections_log_m1$CNB_Flat))
)
model_performance_m1$CNB_Flat$High <- (
  quantile(unlist(training_performance_log_m1$CNB_Flat),p=0.95) - mean(unlist(optimism_corrections_log_m1$CNB_Flat))
)

# CNB
model_performance_m1$CNB$Val <- (
  mean(unlist(training_performance_log_m1$CNB)) - mean(unlist(optimism_corrections_log_m1$CNB))
)
model_performance_m1$CNB$Low <- (
  quantile(unlist(training_performance_log_m1$CNB),p=0.05) - mean(unlist(optimism_corrections_log_m1$CNB))
)
model_performance_m1$CNB$High <- (
  quantile(unlist(training_performance_log_m1$CNB),p=0.95) - mean(unlist(optimism_corrections_log_m1$CNB))
)

# TreatAll_CNB_Stats
model_performance_m1$TreatAll_CNB_Stats$Val <- (
  mean(unlist(training_performance_log_m1$TreatAll_CNB_Stats))
)
model_performance_m1$TreatAll_CNB_Stats$Low <- (
  quantile(unlist(training_performance_log_m1$TreatAll_CNB_Stats),p=0.05)
)
model_performance_m1$TreatAll_CNB_Stats$High <- (
  quantile(unlist(training_performance_log_m1$TreatAll_CNB_Stats),p=0.95)
)

# TreatAll_CNB_Lifes
model_performance_m1$TreatAll_CNB_Lifes$Val <- (
  mean(unlist(training_performance_log_m1$TreatAll_CNB_Lifes))
)
model_performance_m1$TreatAll_CNB_Lifes$Low <- (
  quantile(unlist(training_performance_log_m1$TreatAll_CNB_Lifes),p=0.05)
)
model_performance_m1$TreatAll_CNB_Lifes$High <- (
  quantile(unlist(training_performance_log_m1$TreatAll_CNB_Lifes),p=0.95)
)

# TreatAll_CNB_Flat
model_performance_m1$TreatAll_CNB_Flat$Val <- (
  mean(unlist(training_performance_log_m1$TreatAll_CNB_Flat))
)
model_performance_m1$TreatAll_CNB_Flat$Low <- (
  quantile(unlist(training_performance_log_m1$TreatAll_CNB_Flat),p=0.05)
)
model_performance_m1$TreatAll_CNB_Flat$High <- (
  quantile(unlist(training_performance_log_m1$TreatAll_CNB_Flat),p=0.95)
)

# TreatAll_CNB
model_performance_m1$TreatAll_CNB$Val <- (
  mean(unlist(training_performance_log_m1$TreatAll_CNB))
)
model_performance_m1$TreatAll_CNB$Low <- (
  quantile(unlist(training_performance_log_m1$TreatAll_CNB),p=0.05)
)
model_performance_m1$TreatAll_CNB$High <- (
  quantile(unlist(training_performance_log_m1$TreatAll_CNB),p=0.95)
)

# TreatNone_CNB_Stats
model_performance_m1$TreatNone_CNB_Stats$Val <- 0
model_performance_m1$TreatNone_CNB_Stats$Low <- 0
model_performance_m1$TreatNone_CNB_Stats$High <- 0

# TreatNone_CNB_Lifes
model_performance_m1$TreatNone_CNB_Lifes$Val <- 0
model_performance_m1$TreatNone_CNB_Lifes$Low <- 0
model_performance_m1$TreatNone_CNB_Lifes$High <- 0

# TreatNone_CNB_Flat
model_performance_m1$TreatNone_CNB_Flat$Val <- 0
model_performance_m1$TreatNone_CNB_Flat$Low <- 0
model_performance_m1$TreatNone_CNB_Flat$High <- 0

# TreatNone_CNB
model_performance_m1$TreatNone_CNB$Val <- 0
model_performance_m1$TreatNone_CNB$Low <- 0
model_performance_m1$TreatNone_CNB$High <- 0


# For Model m2
model_performance_m2 <- list()

# Thresholds of net benefit
model_performance_m2$Threshold <- thresholds

# Remove optimism of values

# NB
# We don't want the mean here, we calculate again
btpw_train <- create_ipwc(cardio_df,censoring_formula = formula_cens,timepoint = timepoint)
s_pred_train <- predict(fit_m1, newdata = btpw_train, type = "response")
s_pred_train <- (s_pred_train>0.1)*0.9998+0.0001
nbs_train <- calcNetBenefit(thresholds,btpw_train$Y,s_pred_train,weights=btpw_train$IPWC,rescaled = FALSE)
model_performance_m2$NB$Val <- (
  nbs_train - colMeans(do.call(rbind, optimism_corrections_log_m2$NB))
)
model_performance_m2$NB$Low <- (
  apply(do.call(rbind, training_performance_log_m2$NB), 2, quantile, probs = 0.05,na.rm=TRUE) - colMeans(do.call(rbind, optimism_corrections_log_m2$NB))
)
model_performance_m2$NB$High <- (
  apply(do.call(rbind, training_performance_log_m2$NB), 2, quantile, probs = 0.95,na.rm=TRUE) - colMeans(do.call(rbind, optimism_corrections_log_m2$NB))
)

# rNB
model_performance_m2$rNB$Val <- (
  colMeans(do.call(rbind, training_performance_log_m2$rNB)) - colMeans(do.call(rbind, optimism_corrections_log_m2$rNB))
)
model_performance_m2$rNB$Low <- (
  apply(do.call(rbind, training_performance_log_m2$rNB), 2, quantile, probs = 0.05,na.rm=TRUE) - colMeans(do.call(rbind, optimism_corrections_log_m2$rNB))
)
model_performance_m2$rNB$High <- (
  apply(do.call(rbind, training_performance_log_m2$rNB), 2, quantile, probs = 0.95,na.rm=TRUE) - colMeans(do.call(rbind, optimism_corrections_log_m2$rNB))
)

# CNB_Stats
model_performance_m2$CNB_Stats$Val <- (
  mean(unlist(training_performance_log_m2$CNB_Stats)) - mean(unlist(optimism_corrections_log_m2$CNB_Stats))
)
model_performance_m2$CNB_Stats$Low <- (
  quantile(unlist(training_performance_log_m2$CNB_Stats),p=0.05) - mean(unlist(optimism_corrections_log_m2$CNB_Stats))
)
model_performance_m2$CNB_Stats$High <- (
  quantile(unlist(training_performance_log_m2$CNB_Stats),p=0.95) - mean(unlist(optimism_corrections_log_m2$CNB_Stats))
)

# CNB_Lifes
model_performance_m2$CNB_Lifes$Val <- (
  mean(unlist(training_performance_log_m2$CNB_Lifes)) - mean(unlist(optimism_corrections_log_m2$CNB_Lifes))
)
model_performance_m2$CNB_Lifes$Low <- (
  quantile(unlist(training_performance_log_m2$CNB_Lifes),p=0.05) - mean(unlist(optimism_corrections_log_m2$CNB_Lifes))
)
model_performance_m2$CNB_Lifes$High <- (
  quantile(unlist(training_performance_log_m2$CNB_Lifes),p=0.95) - mean(unlist(optimism_corrections_log_m2$CNB_Lifes))
)

# CNB_Flat
model_performance_m2$CNB_Flat$Val <- (
  mean(unlist(training_performance_log_m2$CNB_Flat)) - mean(unlist(optimism_corrections_log_m2$CNB_Flat))
)
model_performance_m2$CNB_Flat$Low <- (
  quantile(unlist(training_performance_log_m2$CNB_Flat),p=0.05) - mean(unlist(optimism_corrections_log_m2$CNB_Flat))
)
model_performance_m2$CNB_Flat$High <- (
  quantile(unlist(training_performance_log_m2$CNB_Flat),p=0.95) - mean(unlist(optimism_corrections_log_m2$CNB_Flat))
)

# CNB
model_performance_m2$CNB$Val <- (
  mean(unlist(training_performance_log_m2$CNB)) - mean(unlist(optimism_corrections_log_m2$CNB))
)
model_performance_m2$CNB$Low <- (
  quantile(unlist(training_performance_log_m2$CNB),p=0.05) - mean(unlist(optimism_corrections_log_m2$CNB))
)
model_performance_m2$CNB$High <- (
  quantile(unlist(training_performance_log_m2$CNB),p=0.95) - mean(unlist(optimism_corrections_log_m2$CNB))
)


# For Model M3
model_performance_m3 <- list()

# Thresholds of net benefit
model_performance_m3$Threshold <- thresholds

# Remove optimism of values

# AUROC
model_performance_m3$AUROC$Val <- (
  mean(unlist(training_performance_log_m3$AUROC)) - mean(unlist(optimism_corrections_log_m3$AUROC))
)
model_performance_m3$AUROC$Low <- (
  quantile(unlist(training_performance_log_m3$AUROC),p=0.05) - mean(unlist(optimism_corrections_log_m3$AUROC))
)
model_performance_m3$AUROC$High <- (
  quantile(unlist(training_performance_log_m3$AUROC),p=0.95) - mean(unlist(optimism_corrections_log_m3$AUROC))
)

# Slope
# This isn't a great way of calculating this, but not reported in manuscript
model_performance_m3$Slope$Val <- (
  mean(unlist(training_performance_log_m3$Slope)) - mean(unlist(optimism_corrections_log_m3$Slope))
)
model_performance_m3$Slope$Low <- (
  quantile(unlist(training_performance_log_m3$Slope),p=0.05) - quantile(unlist(optimism_corrections_log_m3$Slope),p=0.95)
)
model_performance_m3$Slope$High <- (
  quantile(unlist(training_performance_log_m3$Slope),p=0.95) - quantile(unlist(optimism_corrections_log_m3$Slope),p=0.05)
)

# CITL
# This isn't a great way of calculating this, but not reported in manuscript
model_performance_m3$CITL$Val <- (
  mean(unlist(training_performance_log_m3$CITL)) - mean(unlist(optimism_corrections_log_m3$CITL))
)
model_performance_m3$CITL$Low <- (
  quantile(unlist(training_performance_log_m3$CITL),p=0.05) - quantile(unlist(optimism_corrections_log_m3$CITL),p=0.95)
)
model_performance_m3$CITL$High <- (
  quantile(unlist(training_performance_log_m3$CITL),p=0.95) - quantile(unlist(optimism_corrections_log_m3$CITL),p=0.05)
)

# OER
# This isn't a great way of calculating this, but not reported in manuscript
model_performance_m3$OER$Val <- (
  mean(unlist(training_performance_log_m3$OER)) - mean(unlist(optimism_corrections_log_m3$OER))
)
model_performance_m3$OER$Low <- (
  quantile(unlist(training_performance_log_m3$OER),p=0.05) - quantile(unlist(optimism_corrections_log_m3$OER),p=0.95)
)
model_performance_m3$OER$High <- (
  quantile(unlist(training_performance_log_m3$OER),p=0.95) - quantile(unlist(optimism_corrections_log_m3$OER),p=0.05)
)

# NB
# We don't want the mean here, we calculate again
btpw_train <- create_ipwc(cardio_df,censoring_formula = formula_cens,timepoint = timepoint)
s_pred_train <- predict(fit_m3, newdata = btpw_train, type = "response")
nbs_train <- calcNetBenefit(thresholds,btpw_train$Y,s_pred_train,weights=btpw_train$IPWC,rescaled = FALSE)
model_performance_m3$NB$Val <- (
  nbs_train - colMeans(do.call(rbind, optimism_corrections_log_m3$NB))
)
model_performance_m3$NB$Low <- (
  apply(do.call(rbind, training_performance_log_m3$NB), 2, quantile, probs = 0.05,na.rm=TRUE) - colMeans(do.call(rbind, optimism_corrections_log_m3$NB))
)
model_performance_m3$NB$High <- (
  apply(do.call(rbind, training_performance_log_m3$NB), 2, quantile, probs = 0.95,na.rm=TRUE) - colMeans(do.call(rbind, optimism_corrections_log_m3$NB))
)

# rNB
model_performance_m3$rNB$Val <- (
  colMeans(do.call(rbind, training_performance_log_m3$rNB)) - colMeans(do.call(rbind, optimism_corrections_log_m3$rNB))
)
model_performance_m3$rNB$Low <- (
  apply(do.call(rbind, training_performance_log_m3$rNB), 2, quantile, probs = 0.05,na.rm=TRUE) - colMeans(do.call(rbind, optimism_corrections_log_m3$rNB))
)
model_performance_m3$rNB$High <- (
  apply(do.call(rbind, training_performance_log_m3$rNB), 2, quantile, probs = 0.95,na.rm=TRUE) - colMeans(do.call(rbind, optimism_corrections_log_m3$rNB))
)

# CNB_Stats
model_performance_m3$CNB_Stats$Val <- (
  mean(unlist(training_performance_log_m3$CNB_Stats)) - mean(unlist(optimism_corrections_log_m3$CNB_Stats))
)
model_performance_m3$CNB_Stats$Low <- (
  quantile(unlist(training_performance_log_m3$CNB_Stats),p=0.05) - mean(unlist(optimism_corrections_log_m3$CNB_Stats))
)
model_performance_m3$CNB_Stats$High <- (
  quantile(unlist(training_performance_log_m3$CNB_Stats),p=0.95) - mean(unlist(optimism_corrections_log_m3$CNB_Stats))
)

# CNB_Lifes
model_performance_m3$CNB_Lifes$Val <- (
  mean(unlist(training_performance_log_m3$CNB_Lifes)) - mean(unlist(optimism_corrections_log_m3$CNB_Lifes))
)
model_performance_m3$CNB_Lifes$Low <- (
  quantile(unlist(training_performance_log_m3$CNB_Lifes),p=0.05) - mean(unlist(optimism_corrections_log_m3$CNB_Lifes))
)
model_performance_m3$CNB_Lifes$High <- (
  quantile(unlist(training_performance_log_m3$CNB_Lifes),p=0.95) - mean(unlist(optimism_corrections_log_m3$CNB_Lifes))
)

# CNB_Flat
model_performance_m3$CNB_Flat$Val <- (
  mean(unlist(training_performance_log_m3$CNB_Flat)) - mean(unlist(optimism_corrections_log_m3$CNB_Flat))
)
model_performance_m3$CNB_Flat$Low <- (
  quantile(unlist(training_performance_log_m3$CNB_Flat),p=0.05) - mean(unlist(optimism_corrections_log_m3$CNB_Flat))
)
model_performance_m3$CNB_Flat$High <- (
  quantile(unlist(training_performance_log_m3$CNB_Flat),p=0.95) - mean(unlist(optimism_corrections_log_m3$CNB_Flat))
)

# CNB
model_performance_m3$CNB$Val <- (
  mean(unlist(training_performance_log_m3$CNB)) - mean(unlist(optimism_corrections_log_m3$CNB))
)
model_performance_m3$CNB$Low <- (
  quantile(unlist(training_performance_log_m3$CNB),p=0.05) - mean(unlist(optimism_corrections_log_m3$CNB))
)
model_performance_m3$CNB$High <- (
  quantile(unlist(training_performance_log_m3$CNB),p=0.95) - mean(unlist(optimism_corrections_log_m3$CNB))
)


# For Model m4, we have no optimism corrections
model_performance_m4 <- list()

# Thresholds of net benefit
model_performance_m4$Threshold <- thresholds


# NB
# We don't want the mean here, we calculate again
btpw_train <- create_ipwc(cardio_df,censoring_formula = formula_cens,timepoint = timepoint)
s_pred_train <- (
  (btpw_train$BPMEDS==1)|
    (btpw_train$PREVHYP==1)|
    (btpw_train$PREVCVD==TRUE)|
    (btpw_train$TOTCHOL>300)
)
s_pred_train <- (s_pred_train)*0.9998+0.0001
nbs_train <- calcNetBenefit(thresholds,btpw_train$Y,s_pred_train,weights=btpw_train$IPWC,rescaled = FALSE)
model_performance_m4$NB$Val <- (
  nbs_train
)
model_performance_m4$NB$Low <- (
  apply(do.call(rbind, training_performance_log_m4$NB), 2, quantile, probs = 0.05,na.rm=TRUE)
)
model_performance_m4$NB$High <- (
  apply(do.call(rbind, training_performance_log_m4$NB), 2, quantile, probs = 0.95,na.rm=TRUE)
)

# rNB
model_performance_m4$rNB$Val <- (
  colMeans(do.call(rbind, training_performance_log_m4$rNB))
)
model_performance_m4$rNB$Low <- (
  apply(do.call(rbind, training_performance_log_m4$rNB), 2, quantile, probs = 0.05,na.rm=TRUE)
)
model_performance_m4$rNB$High <- (
  apply(do.call(rbind, training_performance_log_m4$rNB), 2, quantile, probs = 0.95,na.rm=TRUE)
)

# CNB_Stats
model_performance_m4$CNB_Stats$Val <- (
  mean(unlist(training_performance_log_m4$CNB_Stats))
)
model_performance_m4$CNB_Stats$Low <- (
  quantile(unlist(training_performance_log_m4$CNB_Stats),p=0.05)
)
model_performance_m4$CNB_Stats$High <- (
  quantile(unlist(training_performance_log_m4$CNB_Stats),p=0.95)
)

# CNB_Lifes
model_performance_m4$CNB_Lifes$Val <- (
  mean(unlist(training_performance_log_m4$CNB_Lifes))
)
model_performance_m4$CNB_Lifes$Low <- (
  quantile(unlist(training_performance_log_m4$CNB_Lifes),p=0.05)
)
model_performance_m4$CNB_Lifes$High <- (
  quantile(unlist(training_performance_log_m4$CNB_Lifes),p=0.95)
)

# CNB_Flat
model_performance_m4$CNB_Flat$Val <- (
  mean(unlist(training_performance_log_m4$CNB_Flat))
)
model_performance_m4$CNB_Flat$Low <- (
  quantile(unlist(training_performance_log_m4$CNB_Flat),p=0.05)
)
model_performance_m4$CNB_Flat$High <- (
  quantile(unlist(training_performance_log_m4$CNB_Flat),p=0.95)
)

# CNB
model_performance_m4$CNB$Val <- (
  mean(unlist(training_performance_log_m4$CNB))
)
model_performance_m4$CNB$Low <- (
  quantile(unlist(training_performance_log_m4$CNB),p=0.05)
)
model_performance_m4$CNB$High <- (
  quantile(unlist(training_performance_log_m4$CNB),p=0.95)
)


# For differences between models M1 and M3
model_performance_diff <- list()

# Thresholds of net benefit
model_performance_diff$Threshold <- thresholds

# Remove optimism of values

# AUROC
model_performance_diff$AUROC$Val <- (
  mean(unlist(training_performance_log_m3$AUROC)-unlist(training_performance_log_m1$AUROC)) - 
    mean(unlist(optimism_corrections_log_m3$AUROC) - unlist(optimism_corrections_log_m1$AUROC))
)
model_performance_diff$AUROC$Low <- (
  quantile(unlist(training_performance_log_m3$AUROC)-unlist(training_performance_log_m1$AUROC),p=0.05) - 
    mean(unlist(optimism_corrections_log_m3$AUROC)-unlist(optimism_corrections_log_m1$AUROC))
)
model_performance_diff$AUROC$High <- (
  quantile(unlist(training_performance_log_m3$AUROC) - unlist(training_performance_log_m1$AUROC),p=0.95) - 
    mean(unlist(optimism_corrections_log_m3$AUROC) - unlist(optimism_corrections_log_m1$AUROC))
)

# CNB_Stats
model_performance_diff$CNB_Stats$Val <- (
  mean(unlist(training_performance_log_m3$CNB_Stats) - unlist(training_performance_log_m1$CNB_Stats)) - 
    mean(unlist(optimism_corrections_log_m3$CNB_Stats) - unlist(optimism_corrections_log_m1$CNB_Stats))
)
model_performance_diff$CNB_Stats$Low <- (
  quantile(unlist(training_performance_log_m3$CNB_Stats) - unlist(training_performance_log_m1$CNB_Stats),p=0.05) - 
    mean(unlist(optimism_corrections_log_m3$CNB_Stats) - unlist(optimism_corrections_log_m1$CNB_Stats))
)
model_performance_diff$CNB_Stats$High <- (
  quantile(unlist(training_performance_log_m3$CNB_Stats) - unlist(training_performance_log_m1$CNB_Stats),p=0.95) - 
    mean(unlist(optimism_corrections_log_m3$CNB_Stats) - unlist(optimism_corrections_log_m1$CNB_Stats))
)

# CNB_Lifes
model_performance_diff$CNB_Lifes$Val <- (
  mean(unlist(training_performance_log_m3$CNB_Lifes) - unlist(training_performance_log_m1$CNB_Lifes)) - 
    mean(unlist(optimism_corrections_log_m3$CNB_Lifes) - unlist(optimism_corrections_log_m1$CNB_Lifes))
)
model_performance_diff$CNB_Lifes$Low <- (
  quantile(unlist(training_performance_log_m3$CNB_Lifes) - unlist(training_performance_log_m1$CNB_Lifes),p=0.05) - 
    mean(unlist(optimism_corrections_log_m3$CNB_Lifes) - unlist(optimism_corrections_log_m1$CNB_Lifes))
)
model_performance_diff$CNB_Lifes$High <- (
  quantile(unlist(training_performance_log_m3$CNB_Lifes) - unlist(training_performance_log_m1$CNB_Lifes),p=0.95) - 
    mean(unlist(optimism_corrections_log_m3$CNB_Lifes) - unlist(optimism_corrections_log_m1$CNB_Lifes))
)

# CNB_Flat
model_performance_diff$CNB_Flat$Val <- (
  mean(unlist(training_performance_log_m3$CNB_Flat) - unlist(training_performance_log_m1$CNB_Flat)) - 
    mean(unlist(optimism_corrections_log_m3$CNB_Flat) - unlist(optimism_corrections_log_m1$CNB_Flat))
)
model_performance_diff$CNB_Flat$Low <- (
  quantile(unlist(training_performance_log_m3$CNB_Flat) - unlist(training_performance_log_m1$CNB_Flat),p=0.05) - 
    mean(unlist(optimism_corrections_log_m3$CNB_Flat) - unlist(optimism_corrections_log_m1$CNB_Flat))
)
model_performance_diff$CNB_Flat$High <- (
  quantile(unlist(training_performance_log_m3$CNB_Flat) - unlist(training_performance_log_m1$CNB_Flat),p=0.95) - 
    mean(unlist(optimism_corrections_log_m3$CNB_Flat) - unlist(optimism_corrections_log_m1$CNB_Flat))
)

# CNB
model_performance_diff$CNB$Val <- (
  mean(unlist(training_performance_log_m3$CNB) - unlist(training_performance_log_m1$CNB)) - 
    mean(unlist(optimism_corrections_log_m3$CNB) - unlist(optimism_corrections_log_m1$CNB))
)
model_performance_diff$CNB$Low <- (
  quantile(unlist(training_performance_log_m3$CNB) - unlist(training_performance_log_m1$CNB),p=0.05) - 
    mean(unlist(optimism_corrections_log_m3$CNB) - unlist(optimism_corrections_log_m1$CNB))
)
model_performance_diff$CNB$High <- (
  quantile(unlist(training_performance_log_m3$CNB) - unlist(training_performance_log_m1$CNB),p=0.95) - 
    mean(unlist(optimism_corrections_log_m3$CNB) - unlist(optimism_corrections_log_m1$CNB))
)

# Create a model_performance dict for the two formulas and their difference
model_performance <- list()
model_performance$M1 <- model_performance_m1
model_performance$M2 <- model_performance_m2
model_performance$M3 <- model_performance_m3
model_performance$M4 <- model_performance_m4
model_performance$Difference.Models <- model_performance_diff


# Save the results
saveRDS(model_performance,"Output/study_2_continuous/manuscript/cardiovascular_results.rds")

#--------------------------#
#### Validation (Plots) ####
#--------------------------#

# Load the results again
model_performance <- readRDS("Output/study_2_continuous/manuscript/cardiovascular_results.rds")

#------------------------------------#
#### Figure 1a) Different QALYs w ####
#------------------------------------#

# Create data
df <- data.frame(x = seq(0, 15, length.out = 1000))

# Define function
weighting_function <- function(x, a) {
  return(1 / ((1 / x) + (1 / a)))
}

# Add y values for each curve
for (a in seq(0, 1, by = 0.2)) {
  df[paste0("y_a_", a)] <- weighting_function(df$x, a)
}

# Name of label?
lab_name <- "Quality-adjusted\nlife years lost\nwhen treating a\nnegative (d-b)"
lab_name <- "Harm of treating a\nfalse positive, d-b,\nin quality-adjusted\nlife years lost"

# Convert data to long format for ggplot
df_long <- tidyr::pivot_longer(df, cols = starts_with("y_a_"), 
                               names_to = "a",
                               values_to = "y")
df_long$a <- gsub("y_a_", "", df_long$a)

# Plot with ggplot
p <- ggplot(df_long, aes(x = x, y = y, colour = a)) +
  geom_line(size = 1) +
  scale_colour_manual(values = colorRampPalette(c("#2C1717", "#FF0200"))(length(unique(df_long$a)))) +
  labs(x = "Benefit of treating a true positive, a-c,\nin quality-adjusted life years added",
       y = TeX("Importance $\\omega(t^*)$ of a threshold $t^*$"),
       colour = lab_name) +
  theme_minimal() +
  ggtitle("a)")

# Save plot
ggsave("Output/study_2_continuous/manuscript/Plots/Fig1a.png", plot = p, width = 5, height = 5, units = "in", dpi = 400)

#------------------------------------#
#### Figure 1b) Different QALYs w ####
#------------------------------------#

# Create data
df <- data.frame(x = seq(0, 1, length.out = 1000))

# Define function
weighting_function <- function(x, a) {
  return(1 / ((1 / x) + (1 / a)))
}

# Add y values for each curve
for (a in seq(0, 15, by = 3)) {
  df[paste0("y_a_", a)] <- weighting_function(df$x, a)
}

# Name of label?
lab_name <- "Benefit of treating a\ntrue positive, a-c,\nin quality-adjusted\nlife years added"


# Convert data to long format for ggplot
df_long <- tidyr::pivot_longer(df, cols = starts_with("y_a_"), 
                               names_to = "a",
                               values_to = "y")
df_long$a <- gsub("y_a_", "", df_long$a)
df_long$a <- factor(df_long$a,
                    levels = sort(unique(as.numeric(df_long$a)))
                    )

# Plot with ggplot
p <- ggplot(df_long, aes(x = x, y = y, colour = a)) +
  geom_line(size = 1) +
  scale_colour_manual(values = colorRampPalette(c("#152128", "#0199FF"))(length(unique(df_long$a)))) +
  labs(x = "Harm of treating a false positive, d-b,\nin quality-adjusted life years lost",
       y =  TeX("Importance $\\omega(t^*)$ of a threshold $t^*$"),
       colour = lab_name) +
  theme_minimal() +
  ggtitle("b)")

# Save plot
ggsave("Output/study_2_continuous/manuscript/Plots/Fig1b.png", plot = p, width = 5, height = 5, units = "in", dpi = 400)


#------------------------------#
#### Figure 2a) Net Benefit ####
#------------------------------#

# We first create the dataframe to plot
figure1a_df <- data.frame(
  Optimal.Threshold = model_performance$M1$Threshold,
  `Treat No One` = 100*model_performance$M1[["TreatNone_NB"]]$Val,
  `Treat All` = 100*model_performance$M1[["TreatAll_NB"]]$Val,
  Treat.All.LowCI = 100*model_performance$M1[["TreatAll_NB"]]$Low,
  Treat.All.HighCI = 100*model_performance$M1[["TreatAll_NB"]]$High,
  `Full Model` = 100*model_performance$M1[["NB"]]$Val,
  M1.LowCI = 100*model_performance$M1[["NB"]]$Low,
  M1.HighCI = 100*model_performance$M1[["NB"]]$High,
  `Dichotomised Model` = 100*model_performance$M2[["NB"]]$Val,
  M2.LowCI = 100*model_performance$M2[["NB"]]$Low,
  M2.HighCI = 100*model_performance$M2[["NB"]]$High,
  `Small Model` = 100*model_performance$M3[["NB"]]$Val,
  M3.LowCI = 100*model_performance$M3[["NB"]]$Low,
  M3.HighCI = 100*model_performance$M3[["NB"]]$High,
  `Marker-based Policy` = 100*model_performance$M4[["NB"]]$Val,
  M4.LowCI = 100*model_performance$M4[["NB"]]$Low,
  M4.HighCI = 100*model_performance$M4[["NB"]]$High
)
figure1a_df <- figure1a_df[-1, ]
figure1a_df <- figure1a_df[-nrow(figure1a_df), ]


# We also need dataframe for lifestyle weight
figure1aweights_df <- data.frame(
  Optimal.Threshold = cardiovascular_lifestyle_thresholds,
  Weights = 0.2*cardiovascular_lifestyle_weights
)

# Merge the two dataframes
merged_df <- merge(figure1a_df, figure1aweights_df, by = "Optimal.Threshold", all.x = TRUE)
# Turn into table for printing
table_df <- merged_df %>%
  mutate(
    Optimal.Threshold = sprintf("%.3f", Optimal.Threshold),
    Treat.No.One = sprintf("%.0f", Treat.No.One),
    Treat.All = sprintf("%.2f", Treat.All),
    Full.Model = sprintf("%.2f", Full.Model),
    Dichotomised.Model = sprintf("%.2f", Dichotomised.Model),
    Small.Model = sprintf("%.2f", Small.Model),
    Marker.based.Policy = sprintf("%.2f", Marker.based.Policy),
    Weights = sprintf("%.2f", Weights)
  ) %>%
  select(
    Optimal.Threshold, Treat.No.One, Treat.All, Full.Model,
    Dichotomised.Model, Small.Model, Marker.based.Policy, Weights
  )
write.xlsx(table_df, "sup3tab1.xlsx")

# Plot
p <- ggplot(figure1a_df, aes(x = Optimal.Threshold)) +
  geom_line(aes(y = `Treat.No.One`, linetype = "Treat No One", color = "Treat No One")) +
  geom_line(aes(y = `Treat.All`, linetype = "Treat All", color = "Treat All")) +
#  geom_line(aes(y = Treat.All.LowCI), linetype = "dotted", color = "black") +
#  geom_line(aes(y = Treat.All.HighCI), linetype = "dotted", color = "black") +
  geom_line(aes(y = `Full.Model`,linetype = "Full Model", color = "Full Model")) +
#  geom_line(aes(y = M1.LowCI), linetype = "dotted", color = "#0199FF") +
#  geom_line(aes(y = M1.HighCI), linetype = "dotted", color = "#0199FF") +
  geom_line(aes(y = `Dichotomised.Model`,linetype = "Dichotomised Model", color = "Dichotomised Model")) +
#  geom_line(aes(y = M2.LowCI), linetype = "dotted", color = "#63A050") +
#  geom_line(aes(y = M2.HighCI), linetype = "dotted", color = "#63A050") +
  geom_line(aes(y = `Small.Model`,linetype = "Small Model", color = "Small Model")) +
#  geom_line(aes(y = M3.LowCI), linetype = "dotted", color = "#F52AD3") +
#  geom_line(aes(y = M3.HighCI), linetype = "dotted", color = "#F52AD3") +
  geom_line(aes(y = `Marker.based.Policy`,linetype = "Marker-based Policy", color = "Marker-based Policy")) +
#  geom_line(aes(y = M4.LowCI), linetype = "dotted", color = "#F5A72A") +
#  geom_line(aes(y = M4.HighCI), linetype = "dotted", color = "#F5A72A") +
  scale_linetype_manual(values = c("Treat No One" = "dotdash",
                                   "Treat All" = "twodash",
                                   "Full Model" = "solid",
                                   "Dichotomised Model" = "solid",
                                   "Small Model" = "solid",
                                   "Marker-based Policy" = "solid"
                                   ),
                        name = "Policy") +
  scale_color_manual(values = c("Treat No One" = "grey",
                                   "Treat All" = "black",
                                "Full Model" = "#0199FF",
                                "Dichotomised Model" = "#63A050",
                                "Small Model" = "#F52AD3",
                                "Marker-based Policy" = "#F5A72A"),
                        name = "Policy") +
  labs(x = "Optimal Threshold", y = "Net Benefit (TPs/100 People)") +
  geom_line(data = figure1aweights_df, aes(x=Optimal.Threshold,y=Weights), color ="blue") +
  geom_text(data = figure1aweights_df, aes(x = 0.06, y = Weights[1] + 3,
                                           label = "Overall Management"),
            color = "blue",size =3) +
  theme_bw() +
  geom_segment(aes(x = 0.1, y = 0, xend = 0.1, yend = 12), arrow = arrow(length = unit(0.3, "cm")), color = "#FF0200") +
  geom_text(aes(x = 0.087, y = 11.3, label = "Statins Rx"), vjust = -0.8, color = "#FF0200",size =3) +
  coord_cartesian(xlim=c(0.02,0.15), ylim=c(0,18)) +
  guides(color = guide_legend(title = "Policy"),
         linetype = guide_legend(title = "Policy")) +
  theme(legend.position = c(0.81, 0.75)) +  
  theme(legend.background = element_rect(colour = 'black', fill = 'white', linetype='solid')) +
  ggtitle("a)") + 
  theme(plot.title = element_text(size=18))


# Save plot
ggsave("Output/study_2_continuous/manuscript/Plots/Fig2a.png", plot = p, width = 5, height = 5, units = "in", dpi = 400)

#-----------------------------------------#
#### Figure 2b) Cumulative net benefit ####
#-----------------------------------------#

# Create a dataframe with your data
figure1b_df <- data.frame(
  Model = c("Treat No One","Treat No One","Treat No One","Treat No One",
            "Treat All","Treat All","Treat All","Treat All",
            "Full Model","Full Model","Full Model","Full Model",
            "Dichotomised Model","Dichotomised Model","Dichotomised Model","Dichotomised Model",
            "Small Model","Small Model","Small Model","Small Model",
            "Marker-based Policy","Marker-based Policy","Marker-based Policy","Marker-based Policy"),
  Treatment = c("Statins", "Overall Management", "Flat Weighting", "Total Composite",
                "Statins", "Overall Management", "Flat Weighting", "Total Composite",
                "Statins", "Overall Management", "Flat Weighting", "Total Composite",
                "Statins", "Overall Management", "Flat Weighting", "Total Composite",
                "Statins", "Overall Management", "Flat Weighting", "Total Composite",
                "Statins", "Overall Management", "Flat Weighting", "Total Composite"),
  Continuous.Net.Benefit = c(
    100*model_performance$M1[["TreatNone_CNB_Stats"]]$Val,
    100*model_performance$M1[["TreatNone_CNB_Lifes"]]$Val,
    100*model_performance$M1[["TreatNone_CNB_Flat"]]$Val,
    100*model_performance$M1[["TreatNone_CNB"]]$Val,
    100*model_performance$M1[["TreatAll_CNB_Stats"]]$Val,
    100*model_performance$M1[["TreatAll_CNB_Lifes"]]$Val,
    100*model_performance$M1[["TreatAll_CNB_Flat"]]$Val,
    100*model_performance$M1[["TreatAll_CNB"]]$Val,
    100*model_performance$M1[["CNB_Stats"]]$Val,
    100*model_performance$M1[["CNB_Lifes"]]$Val,
    100*model_performance$M1[["CNB_Flat"]]$Val,
    100*model_performance$M1[["CNB"]]$Val,
    100*model_performance$M2[["CNB_Stats"]]$Val,
    100*model_performance$M2[["CNB_Lifes"]]$Val,
    100*model_performance$M2[["CNB_Flat"]]$Val,
    100*model_performance$M2[["CNB"]]$Val,
    100*model_performance$M3[["CNB_Stats"]]$Val,
    100*model_performance$M3[["CNB_Lifes"]]$Val,
    100*model_performance$M3[["CNB_Flat"]]$Val,
    100*model_performance$M3[["CNB"]]$Val,
    100*model_performance$M4[["CNB_Stats"]]$Val,
    100*model_performance$M4[["CNB_Lifes"]]$Val,
    100*model_performance$M4[["CNB_Flat"]]$Val,
    100*model_performance$M4[["CNB"]]$Val
  ),
  Continuous.Net.Benefit.LowCI = c(
    100*model_performance$M1[["TreatNone_CNB_Stats"]]$Low,
    100*model_performance$M1[["TreatNone_CNB_Lifes"]]$Low,
    100*model_performance$M1[["TreatNone_CNB_Flat"]]$Low,
    100*model_performance$M1[["TreatNone_CNB"]]$Low,
    100*model_performance$M1[["TreatAll_CNB_Stats"]]$Low,
    100*model_performance$M1[["TreatAll_CNB_Lifes"]]$Low,
    100*model_performance$M1[["TreatAll_CNB_Flat"]]$Low,
    100*model_performance$M1[["TreatAll_CNB"]]$Low,
    100*model_performance$M1[["CNB_Stats"]]$Low,
    100*model_performance$M1[["CNB_Lifes"]]$Low,
    100*model_performance$M1[["CNB_Flat"]]$Low,
    100*model_performance$M1[["CNB"]]$Low,
    100*model_performance$M2[["CNB_Stats"]]$Low,
    100*model_performance$M2[["CNB_Lifes"]]$Low,
    100*model_performance$M2[["CNB_Flat"]]$Low,
    100*model_performance$M2[["CNB"]]$Low,
    100*model_performance$M3[["CNB_Stats"]]$Low,
    100*model_performance$M3[["CNB_Lifes"]]$Low,
    100*model_performance$M3[["CNB_Flat"]]$Low,
    100*model_performance$M3[["CNB"]]$Low,
    100*model_performance$M4[["CNB_Stats"]]$Low,
    100*model_performance$M4[["CNB_Lifes"]]$Low,
    100*model_performance$M4[["CNB_Flat"]]$Low,
    100*model_performance$M4[["CNB"]]$Low
  ),
  Continuous.Net.Benefit.HighCI = c(
    100*model_performance$M1[["TreatNone_CNB_Stats"]]$High,
    100*model_performance$M1[["TreatNone_CNB_Lifes"]]$High,
    100*model_performance$M1[["TreatNone_CNB_Flat"]]$High,
    100*model_performance$M1[["TreatNone_CNB"]]$High,
    100*model_performance$M1[["TreatAll_CNB_Stats"]]$High,
    100*model_performance$M1[["TreatAll_CNB_Lifes"]]$High,
    100*model_performance$M1[["TreatAll_CNB_Flat"]]$High,
    100*model_performance$M1[["TreatAll_CNB"]]$High,
    100*model_performance$M1[["CNB_Stats"]]$High,
    100*model_performance$M1[["CNB_Lifes"]]$High,
    100*model_performance$M1[["CNB_Flat"]]$High,
    100*model_performance$M1[["CNB"]]$High,
    100*model_performance$M2[["CNB_Stats"]]$High,
    100*model_performance$M2[["CNB_Lifes"]]$High,
    100*model_performance$M2[["CNB_Flat"]]$High,
    100*model_performance$M2[["CNB"]]$High,
    100*model_performance$M3[["CNB_Stats"]]$High,
    100*model_performance$M3[["CNB_Lifes"]]$High,
    100*model_performance$M3[["CNB_Flat"]]$High,
    100*model_performance$M3[["CNB"]]$High,
    100*model_performance$M4[["CNB_Stats"]]$High,
    100*model_performance$M4[["CNB_Lifes"]]$High,
    100*model_performance$M4[["CNB_Flat"]]$High,
    100*model_performance$M4[["CNB"]]$High
  )
)

# Convert Model and Treatment to factor with desired order
figure1b_df$Model <- factor(figure1b_df$Model, levels = c("Treat No One", "Treat All", "Full Model", "Dichotomised Model", "Small Model", "Marker-based Policy"))
figure1b_df$Treatment <- factor(figure1b_df$Treatment, levels = c("Statins", "Overall Management", "Flat Weighting", "Total Composite"))

# Define custom colours for treatments
treatment_colours <- c("Treat No One" = "grey",
                      "Treat All" = "black",
                      "Full Model" = "#0199FF",
                      "Dichotomised Model" = "#63A050",
                      "Small Model" = "#F52AD3",
                      "Marker-based Policy" = "#F5A72A")

# Remove total composite
figure1b_df <- figure1b_df[figure1b_df$Treatment!="Total Composite",]

# Export table
table_df <- figure1b_df %>%
  mutate(
    Continuous.Net.Benefit = sprintf("%.2f (%.2f–%.2f)",
                                     Continuous.Net.Benefit, Continuous.Net.Benefit.LowCI, Continuous.Net.Benefit.HighCI)
  ) %>%
  select(Model, Treatment, Continuous.Net.Benefit)

write.xlsx(table_df, "sup3tab2.xlsx")

# Plot
p <- ggplot(figure1b_df, aes(x = Treatment, y = Continuous.Net.Benefit, colour = Model, group = Model)) +
  geom_point(position = position_dodge(width = 0.5)) +
  geom_errorbar(aes(ymin = Continuous.Net.Benefit.LowCI, ymax = Continuous.Net.Benefit.HighCI), position = position_dodge(width = 0.5), width = 0.2) +
  labs(x = "Intervention/Decision",
       y = "Net Benefit\n(TPs/100 People)") +
  theme_bw() +
  scale_colour_manual(values = treatment_colours) +
  scale_y_continuous(sec.axis = sec_axis(~ ., name = "Continuous Net Benefit\n(Overall Management TPs/100 People)")) +  
  theme(axis.text.x = element_text(angle = 0, hjust = 0.5),
        axis.title.y = element_text(size = 8),
        legend.position = "top") +
  ggtitle("b)") + 
  theme(plot.title = element_text(size=18))

# Save plot
ggsave("Output/study_2_continuous/manuscript/Plots/Fig2b.png", plot = p, width = 5, height = 5, units = "in", dpi = 400)


#### Second Validation (Multiple statins) ####

# In this second validation, we want to calculate the area under the curve
# of statins in a situation where we assume statins side effects are
# constant across the population


#### Step 1. Calculate the optimism values.

# For all the bootstraps, the dataset is the og, so weights can already be calculated
bootstrapped_validation <- cardio_df
btpw_val <- create_ipwc(bootstrapped_validation,censoring_formula = formula_cens,timepoint = timepoint)

# Bootstrap - For each bootstrap round, take a sample from original data
# Train model in bootstrapped sample, then test against original data
# Initialise results from bootstraps, including relevant metrics
thresholds <- cardiovascular_lifestyle_thresholds # Thresholds for net benefit

# For Model M1

# List for correcting optimism
optimism_corrections_log_m1 <- list()
optimism_corrections_log_m1[["AUROC"]] <- c() # C-statistic
optimism_corrections_log_m1[["Slope"]] <- c() # Calibration slope
optimism_corrections_log_m1[["CITL"]] <- c()  # Calibration intercept
optimism_corrections_log_m1[["OER"]] <- c()   # Observed/Expected ratio
optimism_corrections_log_m1[["NB"]] <- list()   # Net Benefit (For thresholds)
optimism_corrections_log_m1[["rNB"]] <- list()   # Rescaled Net Benefit (For thresholds)
optimism_corrections_log_m1[["CNB"]] <- c() # Continuous Net Benefit (Brought by Lifestyle Changes)
optimism_corrections_log_m1[["FNB"]] <- c() # Continuous Net Benefit (Flat)

# List for correcting mean value and confidence intervals
training_performance_log_m1 <- list()
training_performance_log_m1[["AUROC"]] <- c() # C-statistic
training_performance_log_m1[["Slope"]] <- c() # Calibration slope
training_performance_log_m1[["CITL"]] <- c()  # Calibration intercept
training_performance_log_m1[["OER"]] <- c()   # Observed/Expected ratio
training_performance_log_m1[["NB"]] <- list()   # Net Benefit (For thresholds)
training_performance_log_m1[["rNB"]] <- list()   # Rescaled Net Benefit (For thresholds)
training_performance_log_m1[["TreatAll_NB"]] <- list()   # Net Benefit (For thresholds)
training_performance_log_m1[["TreatAll_rNB"]] <- list()   # Rescaled Net Benefit (For thresholds)
training_performance_log_m1[["TreatNone_NB"]] <- list()   # Net Benefit (For thresholds)
training_performance_log_m1[["TreatNone_rNB"]] <- list()   # Rescaled Net Benefit (For thresholds)
training_performance_log_m1[["CNB"]] <- c() # Continuous Net Benefit (Brought by Lifestyle Changes)
training_performance_log_m1[["FNB"]] <- c()
training_performance_log_m1[["TreatAll_CNB"]] <- c() # Continuous Net Benefit (Brought by Lifestyle Changes)
training_performance_log_m1[["TreatAll_FNB"]] <- c()
training_performance_log_m1[["TreatNone_CNB"]] <- c() # Continuous Net Benefit (Brought by Lifestyle Changes)
training_performance_log_m1[["TreatNone_FNB"]]


# For Model M2

# List for correcting optimism
optimism_corrections_log_m2 <- list()
optimism_corrections_log_m2[["NB"]] <- list()   # Net Benefit (For thresholds)
optimism_corrections_log_m2[["rNB"]] <- list()   # Rescaled Net Benefit (For thresholds)
optimism_corrections_log_m2[["CNB"]] <- c() # Continuous Net Benefit (Brought by Lifestyle Changes)
optimism_corrections_log_m2[["FNB"]] <- c()

# List for correcting mean value and confidence intervals
training_performance_log_m2 <- list()
training_performance_log_m2[["NB"]] <- list()   # Net Benefit (For thresholds)
training_performance_log_m2[["rNB"]] <- list()   # Rescaled Net Benefit (For thresholds)
training_performance_log_m2[["CNB"]] <- c() # Continuous Net Benefit (Brought by Lifestyle Changes)
training_performance_log_m2[["FNB"]] <- c()


# For Model M3

# List for correcting optimism
optimism_corrections_log_m3 <- list()
optimism_corrections_log_m3[["AUROC"]] <- c() # C-statistic
optimism_corrections_log_m3[["Slope"]] <- c() # Calibration slope
optimism_corrections_log_m3[["CITL"]] <- c()  # Calibration intercept
optimism_corrections_log_m3[["OER"]] <- c()   # Observed/Expected ratio
optimism_corrections_log_m3[["NB"]] <- list()   # Net Benefit (For thresholds)
optimism_corrections_log_m3[["rNB"]] <- list()   # Rescaled Net Benefit (For thresholds)
optimism_corrections_log_m3[["CNB"]] <- c() # Continuous Net Benefit (Brought by Lifestyle Changes)
optimism_corrections_log_m3[["FNB"]] <- c()

# List for correcting mean value and confidence intervals
training_performance_log_m3 <- list()
training_performance_log_m3[["AUROC"]] <- c() # C-statistic
training_performance_log_m3[["Slope"]] <- c() # Calibration slope
training_performance_log_m3[["CITL"]] <- c()  # Calibration intercept
training_performance_log_m3[["OER"]] <- c()   # Observed/Expected ratio
training_performance_log_m3[["NB"]] <- list()   # Net Benefit (For thresholds)
training_performance_log_m3[["rNB"]] <- list()   # Rescaled Net Benefit (For thresholds)
training_performance_log_m3[["CNB"]] <- c() # Continuous Net Benefit (Brought by Lifestyle Changes)
training_performance_log_m3[["FNB"]] <- c()

# For model 4, we record no optimism because it is not a data-based decision tool
training_performance_log_m4 <- list()
training_performance_log_m4[["NB"]] <- list()   # Net Benefit (For thresholds)
training_performance_log_m4[["rNB"]] <- list()   # Rescaled Net Benefit (For thresholds)
training_performance_log_m4[["CNB"]] <- c() # Continuous Net Benefit (Brought by Lifestyle Changes)
training_performance_log_m4[["FNB"]] <- c()


# Start bootstrap for calculating optimism
for (ii in 1:number_bootstraps) {
  
  # Print bootstrap number
  print(ii)
  
  # Sample new dataset
  bootstrapped_indices <- sample(nrow(cardio_df), replace = TRUE)
  bootstrapped_training <- cardio_df[bootstrapped_indices, ]
  
  # Reweight both training and validation samples to account for censoring
  btpw_train <- create_ipwc(bootstrapped_training,censoring_formula = formula_cens,timepoint = timepoint)
  
  # For model 1
  
  # Fit data
  fit <- glm(formula = formula_cvd_m1, data = btpw_train, family = binomial(link = logit), weights = btpw_train$IPWC)
  
  # Get prediction for training dataset
  s_pred_train <- predict(fit, newdata = btpw_train, type = "response")
  linear_pred_train <- -1*log((1-s_pred_train)/s_pred_train) # Linear element
  # Get prediction for original dataset
  s_pred_val <- predict(fit, newdata = btpw_val, type = "response")
  linear_pred_val <- -1*log((1-s_pred_val)/s_pred_val) # Linear element
  
  # Get metrics and append to list
  
  # AUROC
  auroc_train <- WeightedROC(guess=s_pred_train,label=btpw_train$Y,weight=btpw_train$IPWC) %>% WeightedAUC
  auroc_val <- WeightedROC(guess=s_pred_val,label=btpw_val$Y,weight=btpw_val$IPWC) %>% WeightedAUC
  optimism_corrections_log_m1[["AUROC"]][ii] <- auroc_train - auroc_val
  training_performance_log_m1[["AUROC"]][[ii]] <- auroc_train
  
  # Calibration - Calculate Slope
  slope_train <- as.numeric(glm(btpw_train$Y~linear_pred_train,family="binomial", weights = btpw_train$IPWC)$coefficients[2])
  slope_val <- as.numeric(glm(btpw_val$Y~linear_pred_val,family="binomial", weights = btpw_val$IPWC)$coefficients[2])
  optimism_corrections_log_m1[["Slope"]][ii] <- slope_train - slope_val
  training_performance_log_m1[["Slope"]][ii] <- slope_train
  
  # Calibration - Calculate Calibration-On-The-Large
  cotl_train <- as.numeric(glm(btpw_train$Y~offset(linear_pred_train),family="binomial", weights = btpw_train$IPWC)$coefficients)
  cotl_val <- as.numeric(glm(btpw_val$Y~offset(linear_pred_val),family="binomial", weights = btpw_val$IPWC)$coefficients)
  optimism_corrections_log_m1[["CITL"]][ii] <- cotl_train - cotl_val
  training_performance_log_m1[["CITL"]][ii] <- cotl_train
  
  # Calibration - Observed/Expected ratio
  oer_train <- mean(btpw_train$Y*btpw_train$IPWC)/mean(s_pred_train*btpw_train$IPWC)
  oer_val <- mean(btpw_val$Y*btpw_val$IPWC)/mean(s_pred_val*btpw_val$IPWC)
  optimism_corrections_log_m1[["OER"]][ii] <- oer_train - oer_val
  training_performance_log_m1[["OER"]][ii] <- oer_train
  
  # Net benefit
  nbs_train <- calcNetBenefit(thresholds,btpw_train$Y,s_pred_train,weights=btpw_train$IPWC,rescaled = FALSE)
  nbs_val <- calcNetBenefit(thresholds,btpw_val$Y,s_pred_val,weights=btpw_val$IPWC,rescaled = FALSE)
  optimism_corrections_log_m1[["NB"]][[ii]] <- nbs_train - nbs_val
  training_performance_log_m1[["NB"]][[ii]] <- nbs_train
  
  # Rescaled benefit
  rnbs_train <- calcNetBenefit(thresholds,btpw_train$Y,s_pred_train,weights=btpw_train$IPWC,rescaled = TRUE)
  rnbs_val <- calcNetBenefit(thresholds,btpw_val$Y,s_pred_val,weights=btpw_val$IPWC,rescaled = TRUE)
  optimism_corrections_log_m1[["rNB"]][[ii]] <- rnbs_train - rnbs_val
  training_performance_log_m1[["rNB"]][[ii]] <- rnbs_train
  
  # Net benefit
  nbs_train <- calcNetBenefit(thresholds,btpw_train$Y,s_pred_train*0+1,weights=btpw_train$IPWC,rescaled = FALSE)
  nbs_val <- calcNetBenefit(thresholds,btpw_val$Y,s_pred_val*0+1,weights=btpw_val$IPWC,rescaled = FALSE)
  optimism_corrections_log_m1[["TreatAll_NB"]][[ii]] <- nbs_train - nbs_val
  training_performance_log_m1[["TreatAll_NB"]][[ii]] <- nbs_train
  
  # Rescaled benefit
  rnbs_train <- calcNetBenefit(thresholds,btpw_train$Y,s_pred_train*0+1,weights=btpw_train$IPWC,rescaled = TRUE)
  rnbs_val <- calcNetBenefit(thresholds,btpw_val$Y,s_pred_val*0+1,weights=btpw_val$IPWC,rescaled = TRUE)
  optimism_corrections_log_m1[["TreatAll_rNB"]][[ii]] <- rnbs_train - rnbs_val
  training_performance_log_m1[["TreatAll_rNB"]][[ii]] <- rnbs_train
  
  # Net benefit
  nbs_train <- calcNetBenefit(thresholds,btpw_train$Y,s_pred_train*0+1,weights=btpw_train$IPWC,rescaled = FALSE)
  nbs_val <- calcNetBenefit(thresholds,btpw_val$Y,s_pred_val*0+1,weights=btpw_val$IPWC,rescaled = FALSE)
  optimism_corrections_log_m1[["TreatNone_NB"]][[ii]] <- nbs_train - nbs_val
  training_performance_log_m1[["TreatNone_NB"]][[ii]] <- nbs_train
  
  # Rescaled benefit
  rnbs_train <- calcNetBenefit(thresholds,btpw_train$Y,s_pred_train*0,weights=btpw_train$IPWC,rescaled = TRUE)
  rnbs_val <- calcNetBenefit(thresholds,btpw_val$Y,s_pred_val*0,weights=btpw_val$IPWC,rescaled = TRUE)
  optimism_corrections_log_m1[["TreatNone_rNB"]][[ii]] <- rnbs_train - rnbs_val
  training_performance_log_m1[["TreatNone_rNB"]][[ii]] <- rnbs_train
  
  # Get cardiovascular net benefit for model
  cnb_model_train <- statinsvarNB(btpw_train$Y,s_pred_train,weights=btpw_train$IPWC)
  cnb_model_val <- statinsvarNB(btpw_val$Y,s_pred_val,weights=btpw_val$IPWC)
  optimism_corrections_log_m1[["CNB"]][[ii]] <- cnb_model_train - cnb_model_val
  training_performance_log_m1[["CNB"]][[ii]] <- cnb_model_train
  
  # Get flat net benefit for model
  cnb_model_train <- flat_statinsvarNB(btpw_train$Y,s_pred_train,weights=btpw_train$IPWC)
  cnb_model_val <- flat_statinsvarNB(btpw_val$Y,s_pred_val,weights=btpw_val$IPWC)
  optimism_corrections_log_m1[["FNB"]][[ii]] <- cnb_model_train - cnb_model_val
  training_performance_log_m1[["FNB"]][[ii]] <- cnb_model_train
  
  # Get cardiovascular net benefit for TreatAll
  cnb_treatall_train <- statinsvarNB(btpw_train$Y,s_pred_train*0+1,weights=btpw_train$IPWC)
  training_performance_log_m1[["TreatAll_CNB"]][[ii]] <- cnb_treatall_train
  
  # Get flat net benefit for TreatAll
  cnb_treatall_train <- flat_statinsvarNB(btpw_train$Y,s_pred_train*0+1,weights=btpw_train$IPWC)
  training_performance_log_m1[["TreatAll_FNB"]][[ii]] <- cnb_treatall_train
  
  # Get cardiovascular net benefit for TreatNone
  cnb_treatnone_train <- statinsvarNB(btpw_train$Y,s_pred_train*0,weights=btpw_train$IPWC)
  training_performance_log_m1[["TreatNone_CNB"]][[ii]] <- cnb_treatnone_train
  
  # Get flat net benefit for TreatNone
  cnb_treatnone_train <- flat_statinsvarNB(btpw_train$Y,s_pred_train*0,weights=btpw_train$IPWC)
  training_performance_log_m1[["TreatNone_FNB"]][[ii]] <- cnb_treatnone_train
  
  
  
  # For model 2
  
  # Fit data
  fit <- glm(formula = formula_cvd_m1, data = btpw_train, family = binomial(link = logit), weights = btpw_train$IPWC)
  
  # Get prediction for training dataset
  s_pred_train <- predict(fit, newdata = btpw_train, type = "response")
  # Turn binary, so that is is very high (0.9999) if above 1, and very low
  # (0.0001) if below 1.
  s_pred_train <- (s_pred_train>0.1)*0.9998+0.0001
  # Get prediction for original dataset
  s_pred_val <- predict(fit, newdata = btpw_val, type = "response")
  s_pred_val <- (s_pred_val>0.1)*0.9998+0.0001
  
  # Get metrics and append to list
  
  # Net benefit
  nbs_train <- calcNetBenefit(thresholds,btpw_train$Y,s_pred_train,weights=btpw_train$IPWC,rescaled = FALSE)
  nbs_val <- calcNetBenefit(thresholds,btpw_val$Y,s_pred_val,weights=btpw_val$IPWC,rescaled = FALSE)
  optimism_corrections_log_m2[["NB"]][[ii]] <- nbs_train - nbs_val
  training_performance_log_m2[["NB"]][[ii]] <- nbs_train
  
  # Rescaled benefit
  rnbs_train <- calcNetBenefit(thresholds,btpw_train$Y,s_pred_train,weights=btpw_train$IPWC,rescaled = TRUE)
  rnbs_val <- calcNetBenefit(thresholds,btpw_val$Y,s_pred_val,weights=btpw_val$IPWC,rescaled = TRUE)
  optimism_corrections_log_m2[["rNB"]][[ii]] <- rnbs_train - rnbs_val
  training_performance_log_m2[["rNB"]][[ii]] <- rnbs_train
  
  # Get cardiovascular net benefit for model
  cnb_model_train <- statinsvarNB(btpw_train$Y,s_pred_train,weights=btpw_train$IPWC)
  cnb_model_val <- statinsvarNB(btpw_val$Y,s_pred_val,weights=btpw_val$IPWC)
  optimism_corrections_log_m2[["CNB"]][[ii]] <- cnb_model_train - cnb_model_val
  training_performance_log_m2[["CNB"]][[ii]] <- cnb_model_train
  
  # Get flat net benefit for model
  cnb_model_train <- flat_statinsvarNB(btpw_train$Y,s_pred_train,weights=btpw_train$IPWC)
  cnb_model_val <- flat_statinsvarNB(btpw_val$Y,s_pred_val,weights=btpw_val$IPWC)
  optimism_corrections_log_m2[["FNB"]][[ii]] <- cnb_model_train - cnb_model_val
  training_performance_log_m2[["FNB"]][[ii]] <- cnb_model_train
  
  
  
  
  
  # For model 3
  
  # Fit data
  fit <- glm(formula = formula_cvd_m3, data = btpw_train, family = binomial(link = logit), weights = btpw_train$IPWC)
  
  # Get prediction for training dataset
  s_pred_train <- predict(fit, newdata = btpw_train, type = "response")
  linear_pred_train <- -1*log((1-s_pred_train)/s_pred_train) # Linear element
  # Get prediction for original dataset
  s_pred_val <- predict(fit, newdata = btpw_val, type = "response")
  linear_pred_val <- -1*log((1-s_pred_val)/s_pred_val) # Linear element
  
  # Get metrics and append to list
  
  # AUROC
  auroc_train <- WeightedROC(guess=s_pred_train,label=btpw_train$Y,weight=btpw_train$IPWC) %>% WeightedAUC
  auroc_val <- WeightedROC(guess=s_pred_val,label=btpw_val$Y,weight=btpw_val$IPWC) %>% WeightedAUC
  optimism_corrections_log_m3[["AUROC"]][ii] <- auroc_train - auroc_val
  training_performance_log_m3[["AUROC"]][[ii]] <- auroc_train
  
  # Calibration - Calculate Slope
  slope_train <- as.numeric(glm(btpw_train$Y~linear_pred_train,family="binomial", weights = btpw_train$IPWC)$coefficients[2])
  slope_val <- as.numeric(glm(btpw_val$Y~linear_pred_val,family="binomial", weights = btpw_val$IPWC)$coefficients[2])
  optimism_corrections_log_m3[["Slope"]][ii] <- slope_train - slope_val
  training_performance_log_m3[["Slope"]][ii] <- slope_train
  
  # Calibration - Calculate Calibration-On-The-Large
  cotl_train <- as.numeric(glm(btpw_train$Y~offset(linear_pred_train),family="binomial", weights = btpw_train$IPWC)$coefficients)
  cotl_val <- as.numeric(glm(btpw_val$Y~offset(linear_pred_val),family="binomial", weights = btpw_val$IPWC)$coefficients)
  optimism_corrections_log_m3[["CITL"]][ii] <- cotl_train - cotl_val
  training_performance_log_m3[["CITL"]][ii] <- cotl_train
  
  # Calibration - Observed/Expected ratio
  oer_train <- mean(btpw_train$Y*btpw_train$IPWC)/mean(s_pred_train*btpw_train$IPWC)
  oer_val <- mean(btpw_val$Y*btpw_val$IPWC)/mean(s_pred_val*btpw_val$IPWC)
  optimism_corrections_log_m3[["OER"]][ii] <- oer_train - oer_val
  training_performance_log_m3[["OER"]][ii] <- oer_train
  
  # Net benefit
  nbs_train <- calcNetBenefit(thresholds,btpw_train$Y,s_pred_train,weights=btpw_train$IPWC,rescaled = FALSE)
  nbs_val <- calcNetBenefit(thresholds,btpw_val$Y,s_pred_val,weights=btpw_val$IPWC,rescaled = FALSE)
  optimism_corrections_log_m3[["NB"]][[ii]] <- nbs_train - nbs_val
  training_performance_log_m3[["NB"]][[ii]] <- nbs_train
  
  # Rescaled benefit
  rnbs_train <- calcNetBenefit(thresholds,btpw_train$Y,s_pred_train,weights=btpw_train$IPWC,rescaled = TRUE)
  rnbs_val <- calcNetBenefit(thresholds,btpw_val$Y,s_pred_val,weights=btpw_val$IPWC,rescaled = TRUE)
  optimism_corrections_log_m3[["rNB"]][[ii]] <- rnbs_train - rnbs_val
  training_performance_log_m3[["rNB"]][[ii]] <- rnbs_train
  
  # Get cardiovascular net benefit for model
  cnb_model_train <- statinsvarNB(btpw_train$Y,s_pred_train,weights=btpw_train$IPWC)
  cnb_model_val <- statinsvarNB(btpw_val$Y,s_pred_val,weights=btpw_val$IPWC)
  optimism_corrections_log_m3[["CNB"]][[ii]] <- cnb_model_train - cnb_model_val
  training_performance_log_m3[["CNB"]][[ii]] <- cnb_model_train
  
  # Get flat net benefit for model
  cnb_model_train <- flat_statinsvarNB(btpw_train$Y,s_pred_train,weights=btpw_train$IPWC)
  cnb_model_val <- flat_statinsvarNB(btpw_val$Y,s_pred_val,weights=btpw_val$IPWC)
  optimism_corrections_log_m3[["FNB"]][[ii]] <- cnb_model_train - cnb_model_val
  training_performance_log_m3[["FNB"]][[ii]] <- cnb_model_train
  
  
  # Model 4 has no optimism as it is not derived from our data in any way.
  
}

# We do a second bootstrap for the training performance CI, for which
# we first train the models in all the data
bootstrapped_training <- cardio_df
# Reweight both training and validation samples to account for censoring
btpw_train <- create_ipwc(bootstrapped_training,censoring_formula = formula_cens,timepoint = timepoint)
fit_m1 <- glm(formula = formula_cvd_m1, data = btpw_train, family = binomial(link = logit), weights = btpw_train$IPWC)
fit_m3 <- glm(formula = formula_cvd_m3, data = btpw_train, family = binomial(link = logit), weights = btpw_train$IPWC)
# Now calculate performance of same model over bootstraps
for (ii in 1:number_bootstraps) {
  
  # Print bootstrap number
  print(ii)
  
  # Sample new dataset
  bootstrapped_indices <- sample(nrow(cardio_df), replace = TRUE)
  bootstrapped_training <- cardio_df[bootstrapped_indices, ]
  
  # Reweight both training and validation samples to account for censoring
  btpw_train <- create_ipwc(bootstrapped_training,censoring_formula = formula_cens,timepoint = timepoint)
  
  # For Model M1
  
  # Get prediction for training dataset
  s_pred_train <- predict(fit_m1, newdata = btpw_train, type = "response")
  linear_pred_train <- -1*log((1-s_pred_train)/s_pred_train) # Linear element
  
  # Get metrics and append to list
  
  # AUROC
  auroc_train <- WeightedROC(guess=s_pred_train,label=btpw_train$Y,weight=btpw_train$IPWC) %>% WeightedAUC
  training_performance_log_m1[["AUROC"]][[ii]] <- auroc_train
  
  # Calibration - Calculate Slope
  slope_train <- as.numeric(glm(btpw_train$Y~linear_pred_train,family="binomial", weights = btpw_train$IPWC)$coefficients[2])
  training_performance_log_m1[["Slope"]][ii] <- slope_train
  
  # Calibration - Calculate Calibration-On-The-Large
  cotl_train <- as.numeric(glm(btpw_train$Y~offset(linear_pred_train),family="binomial", weights = btpw_train$IPWC)$coefficients)
  training_performance_log_m1[["CITL"]][ii] <- cotl_train
  
  # Calibration - Observed/Expected ratio
  oer_train <- mean(btpw_train$Y*btpw_train$IPWC)/mean(s_pred_train*btpw_train$IPWC)
  training_performance_log_m1[["OER"]][ii] <- oer_train
  
  # Net benefit
  nbs_train <- calcNetBenefit(thresholds,btpw_train$Y,s_pred_train,weights=btpw_train$IPWC,rescaled = FALSE)
  training_performance_log_m1[["NB"]][[ii]] <- nbs_train
  
  # Rescaled benefit
  rnbs_train <- calcNetBenefit(thresholds,btpw_train$Y,s_pred_train,weights=btpw_train$IPWC,rescaled = TRUE)
  training_performance_log_m1[["rNB"]][[ii]] <- rnbs_train
  
  # Net benefit
  nbs_train <- calcNetBenefit(thresholds,btpw_train$Y,s_pred_train*0+1,weights=btpw_train$IPWC,rescaled = FALSE)
  training_performance_log_m1[["TreatAll_NB"]][[ii]] <- nbs_train
  
  # Rescaled benefit
  rnbs_train <- calcNetBenefit(thresholds,btpw_train$Y,s_pred_train*0+1,weights=btpw_train$IPWC,rescaled = TRUE)
  training_performance_log_m1[["TreatAll_rNB"]][[ii]] <- rnbs_train
  
  # Net benefit
  nbs_train <- calcNetBenefit(thresholds,btpw_train$Y,s_pred_train*0+1,weights=btpw_train$IPWC,rescaled = FALSE)
  training_performance_log_m1[["TreatNone_NB"]][[ii]] <- nbs_train
  
  # Rescaled benefit
  rnbs_train <- calcNetBenefit(thresholds,btpw_train$Y,s_pred_train*0,weights=btpw_train$IPWC,rescaled = TRUE)
  training_performance_log_m1[["TreatNone_rNB"]][[ii]] <- rnbs_train
  
  # Get cardiovascular net benefit for model
  cnb_model_train <- statinsvarNB(btpw_train$Y,s_pred_train,weights=btpw_train$IPWC)
  training_performance_log_m1[["CNB"]][[ii]] <- cnb_model_train
  
  # Get flat net benefit for model
  cnb_model_train <- flat_statinsvarNB(btpw_train$Y,s_pred_train,weights=btpw_train$IPWC)
  training_performance_log_m1[["FNB"]][[ii]] <- cnb_model_train
  
  # Get cardiovascular net benefit for TreatAll
  cnb_treatall_train <- statinsvarNB(btpw_train$Y,s_pred_train*0+1,weights=btpw_train$IPWC)
  training_performance_log_m1[["TreatAll_CNB"]][[ii]] <- cnb_treatall_train
  
  # Get flat net benefit for TreatAll
  cnb_treatall_train <- flat_statinsvarNB(btpw_train$Y,s_pred_train*0+1,weights=btpw_train$IPWC)
  training_performance_log_m1[["TreatAll_FNB"]][[ii]] <- cnb_treatall_train
  
  # Get cardiovascular net benefit for TreatNone
  cnb_treatnone_train <- statinsvarNB(btpw_train$Y,s_pred_train*0,weights=btpw_train$IPWC)
  training_performance_log_m1[["TreatNone_CNB"]][[ii]] <- cnb_treatnone_train
  
  # Get cardiovascular net benefit for TreatNone
  cnb_treatnone_train <- flat_statinsvarNB(btpw_train$Y,s_pred_train*0,weights=btpw_train$IPWC)
  training_performance_log_m1[["TreatNone_FNB"]][[ii]] <- cnb_treatnone_train
  
  
  # For Model M2
  
  # Get prediction for training dataset
  s_pred_train <- predict(fit_m1, newdata = btpw_train, type = "response")
  s_pred_train <- (s_pred_train>0.1)*0.9998+0.0001
  
  # Get metrics and append to list
  
  # Net benefit
  nbs_train <- calcNetBenefit(thresholds,btpw_train$Y,s_pred_train,weights=btpw_train$IPWC,rescaled = FALSE)
  training_performance_log_m2[["NB"]][[ii]] <- nbs_train
  
  # Rescaled benefit
  rnbs_train <- calcNetBenefit(thresholds,btpw_train$Y,s_pred_train,weights=btpw_train$IPWC,rescaled = TRUE)
  training_performance_log_m2[["rNB"]][[ii]] <- rnbs_train
  
  # Get cardiovascular net benefit for model
  cnb_model_train <- statinsvarNB(btpw_train$Y,s_pred_train,weights=btpw_train$IPWC)
  training_performance_log_m2[["CNB"]][[ii]] <- cnb_model_train
  
  # Get flat net benefit for model
  cnb_model_train <- flat_statinsvarNB(btpw_train$Y,s_pred_train,weights=btpw_train$IPWC)
  training_performance_log_m2[["FNB"]][[ii]] <- cnb_model_train
  
  
  
  # For Model M3
  
  # Get prediction for training dataset
  s_pred_train <- predict(fit_m3, newdata = btpw_train, type = "response")
  linear_pred_train <- -1*log((1-s_pred_train)/s_pred_train) # Linear element
  
  # Get metrics and append to list
  
  # AUROC
  auroc_train <- WeightedROC(guess=s_pred_train,label=btpw_train$Y,weight=btpw_train$IPWC) %>% WeightedAUC
  training_performance_log_m3[["AUROC"]][[ii]] <- auroc_train
  
  # Calibration - Calculate Slope
  slope_train <- as.numeric(glm(btpw_train$Y~linear_pred_train,family="binomial", weights = btpw_train$IPWC)$coefficients[2])
  training_performance_log_m3[["Slope"]][ii] <- slope_train
  
  # Calibration - Calculate Calibration-On-The-Large
  cotl_train <- as.numeric(glm(btpw_train$Y~offset(linear_pred_train),family="binomial", weights = btpw_train$IPWC)$coefficients)
  training_performance_log_m3[["CITL"]][ii] <- cotl_train
  
  # Calibration - Observed/Expected ratio
  oer_train <- mean(btpw_train$Y*btpw_train$IPWC)/mean(s_pred_train*btpw_train$IPWC)
  training_performance_log_m3[["OER"]][ii] <- oer_train
  
  # Net benefit
  nbs_train <- calcNetBenefit(thresholds,btpw_train$Y,s_pred_train,weights=btpw_train$IPWC,rescaled = FALSE)
  training_performance_log_m3[["NB"]][[ii]] <- nbs_train
  
  # Rescaled benefit
  rnbs_train <- calcNetBenefit(thresholds,btpw_train$Y,s_pred_train,weights=btpw_train$IPWC,rescaled = TRUE)
  training_performance_log_m3[["rNB"]][[ii]] <- rnbs_train
  
  
  # Get cardiovascular net benefit for model
  cnb_model_train <- statinsvarNB(btpw_train$Y,s_pred_train,weights=btpw_train$IPWC)
  training_performance_log_m3[["CNB"]][[ii]] <- cnb_model_train
  
  # Get flat net benefit for model
  cnb_model_train <- flat_statinsvarNB(btpw_train$Y,s_pred_train,weights=btpw_train$IPWC)
  training_performance_log_m3[["FNB"]][[ii]] <- cnb_model_train
  
  
  # For Model M4
  
  # Get prediction for training dataset as rules of model M4
  s_pred_train <- (
    (btpw_train$BPMEDS==1)|
      (btpw_train$PREVHYP==1)|
      (btpw_train$PREVCVD==TRUE)|
      (btpw_train$TOTCHOL>300)
  )
  s_pred_train <- (s_pred_train)*0.9998+0.0001
  
  # Get metrics and append to list
  
  # Net benefit
  nbs_train <- calcNetBenefit(thresholds,btpw_train$Y,s_pred_train,weights=btpw_train$IPWC,rescaled = FALSE)
  training_performance_log_m4[["NB"]][[ii]] <- nbs_train
  
  # Rescaled benefit
  rnbs_train <- calcNetBenefit(thresholds,btpw_train$Y,s_pred_train,weights=btpw_train$IPWC,rescaled = TRUE)
  training_performance_log_m4[["rNB"]][[ii]] <- rnbs_train
  
  # Get cardiovascular net benefit for model
  cnb_model_train <- statinsvarNB(btpw_train$Y,s_pred_train,weights=btpw_train$IPWC)
  training_performance_log_m4[["CNB"]][[ii]] <- cnb_model_train
  
  # Get flat net benefit for model
  cnb_model_train <- flat_statinsvarNB(btpw_train$Y,s_pred_train,weights=btpw_train$IPWC)
  training_performance_log_m4[["FNB"]][[ii]] <- cnb_model_train
  
  
  
}


#### Step 2. Calculate the performance of the model

# For Model M1
model_performance_m1 <- list()

# Thresholds of net benefit
model_performance_m1$Threshold <- thresholds

# Remove optimism of values

# AUROC
model_performance_m1$AUROC$Val <- (
  mean(unlist(training_performance_log_m1$AUROC)) - mean(unlist(optimism_corrections_log_m1$AUROC))
)
model_performance_m1$AUROC$Low <- (
  quantile(unlist(training_performance_log_m1$AUROC),p=0.05) - mean(unlist(optimism_corrections_log_m1$AUROC))
)
model_performance_m1$AUROC$High <- (
  quantile(unlist(training_performance_log_m1$AUROC),p=0.95) - mean(unlist(optimism_corrections_log_m1$AUROC))
)

# Slope
# This isn't a great way of calculating this, but not reported in manuscript
model_performance_m1$Slope$Val <- (
  mean(unlist(training_performance_log_m1$Slope)) - mean(unlist(optimism_corrections_log_m1$Slope))
)
model_performance_m1$Slope$Low <- (
  quantile(unlist(training_performance_log_m1$Slope),p=0.05) - quantile(unlist(optimism_corrections_log_m1$Slope),p=0.95)
)
model_performance_m1$Slope$High <- (
  quantile(unlist(training_performance_log_m1$Slope),p=0.95) - quantile(unlist(optimism_corrections_log_m1$Slope),p=0.05)
)

# CITL
# This isn't a great way of calculating this, but not reported in manuscript
model_performance_m1$CITL$Val <- (
  mean(unlist(training_performance_log_m1$CITL)) - mean(unlist(optimism_corrections_log_m1$CITL))
)
model_performance_m1$CITL$Low <- (
  quantile(unlist(training_performance_log_m1$CITL),p=0.05) - quantile(unlist(optimism_corrections_log_m1$CITL),p=0.95)
)
model_performance_m1$CITL$High <- (
  quantile(unlist(training_performance_log_m1$CITL),p=0.95) - quantile(unlist(optimism_corrections_log_m1$CITL),p=0.05)
)

# OER
# This isn't a great way of calculating this, but not reported in manuscript
model_performance_m1$OER$Val <- (
  mean(unlist(training_performance_log_m1$OER)) - mean(unlist(optimism_corrections_log_m1$OER))
)
model_performance_m1$OER$Low <- (
  quantile(unlist(training_performance_log_m1$OER),p=0.05) - quantile(unlist(optimism_corrections_log_m1$OER),p=0.95)
)
model_performance_m1$OER$High <- (
  quantile(unlist(training_performance_log_m1$OER),p=0.95) - quantile(unlist(optimism_corrections_log_m1$OER),p=0.05)
)

# NB
# We don't want the mean here, we calculate again
btpw_train <- create_ipwc(cardio_df,censoring_formula = formula_cens,timepoint = timepoint)
s_pred_train <- predict(fit_m1, newdata = btpw_train, type = "response")
nbs_train <- calcNetBenefit(thresholds,btpw_train$Y,s_pred_train,weights=btpw_train$IPWC,rescaled = FALSE)
model_performance_m1$NB$Val <- (
  nbs_train - colMeans(do.call(rbind, optimism_corrections_log_m1$NB))
)
model_performance_m1$NB$Low <- (
  apply(do.call(rbind, training_performance_log_m1$NB), 2, quantile, probs = 0.05,na.rm=TRUE) - colMeans(do.call(rbind, optimism_corrections_log_m1$NB))
)
model_performance_m1$NB$High <- (
  apply(do.call(rbind, training_performance_log_m1$NB), 2, quantile, probs = 0.95,na.rm=TRUE) - colMeans(do.call(rbind, optimism_corrections_log_m1$NB))
)

# rNB
model_performance_m1$rNB$Val <- (
  colMeans(do.call(rbind, training_performance_log_m1$rNB)) - colMeans(do.call(rbind, optimism_corrections_log_m1$rNB))
)
model_performance_m1$rNB$Low <- (
  apply(do.call(rbind, training_performance_log_m1$rNB), 2, quantile, probs = 0.05,na.rm=TRUE) - colMeans(do.call(rbind, optimism_corrections_log_m1$rNB))
)
model_performance_m1$rNB$High <- (
  apply(do.call(rbind, training_performance_log_m1$rNB), 2, quantile, probs = 0.95,na.rm=TRUE) - colMeans(do.call(rbind, optimism_corrections_log_m1$rNB))
)

# TreatAll_NB
# Add
model_performance_m1$TreatAll_NB$Val <- (
  colMeans(do.call(rbind, training_performance_log_m1$TreatAll_NB))
)
model_performance_m1$TreatAll_NB$Low <- (
  apply(do.call(rbind, training_performance_log_m1$TreatAll_NB), 2, quantile, probs = 0.05,na.rm=TRUE)
)
model_performance_m1$TreatAll_NB$High <- (
  apply(do.call(rbind, training_performance_log_m1$TreatAll_NB), 2, quantile, probs = 0.95,na.rm=TRUE)
)

# TreatAll_rNB
model_performance_m1$TreatAll_rNB$Val <- (
  colMeans(do.call(rbind, training_performance_log_m1$TreatAll_rNB))
)
model_performance_m1$TreatAll_rNB$Low <- (
  apply(do.call(rbind, training_performance_log_m1$TreatAll_rNB), 2, quantile, probs = 0.05,na.rm=TRUE)
)
model_performance_m1$TreatAll_rNB$High <- (
  apply(do.call(rbind, training_performance_log_m1$TreatAll_rNB), 2, quantile, probs = 0.95,na.rm=TRUE)
)

# TreatNone_NB
model_performance_m1$TreatNone_NB$Val <- (
  thresholds*0
)
model_performance_m1$TreatNone_NB$Low <- (
  thresholds*0
)
model_performance_m1$TreatNone_NB$High <- (
  thresholds*0
)

# TreatNone_rNB
model_performance_m1$TreatNone_rNB$Val <- (
  thresholds*0
)
model_performance_m1$TreatNone_rNB$Low <- (
  thresholds*0
)
model_performance_m1$TreatNone_rNB$High <- (
  thresholds*0
)

# CNB
model_performance_m1$CNB$Val <- (
  mean(unlist(training_performance_log_m1$CNB)) - mean(unlist(optimism_corrections_log_m1$CNB))
)
model_performance_m1$CNB$Low <- (
  quantile(unlist(training_performance_log_m1$CNB),p=0.05) - mean(unlist(optimism_corrections_log_m1$CNB))
)
model_performance_m1$CNB$High <- (
  quantile(unlist(training_performance_log_m1$CNB),p=0.95) - mean(unlist(optimism_corrections_log_m1$CNB))
)

# FNB
model_performance_m1$FNB$Val <- (
  mean(unlist(training_performance_log_m1$FNB)) - mean(unlist(optimism_corrections_log_m1$FNB))
)
model_performance_m1$FNB$Low <- (
  quantile(unlist(training_performance_log_m1$FNB),p=0.05) - mean(unlist(optimism_corrections_log_m1$FNB))
)
model_performance_m1$FNB$High <- (
  quantile(unlist(training_performance_log_m1$FNB),p=0.95) - mean(unlist(optimism_corrections_log_m1$FNB))
)

# TreatAll_CNB
model_performance_m1$TreatAll_CNB$Val <- (
  mean(unlist(training_performance_log_m1$TreatAll_CNB))
)
model_performance_m1$TreatAll_CNB$Low <- (
  quantile(unlist(training_performance_log_m1$TreatAll_CNB),p=0.05)
)
model_performance_m1$TreatAll_CNB$High <- (
  quantile(unlist(training_performance_log_m1$TreatAll_CNB),p=0.95)
)

# TreatAll_FNB
model_performance_m1$TreatAll_FNB$Val <- (
  mean(unlist(training_performance_log_m1$TreatAll_FNB))
)
model_performance_m1$TreatAll_FNB$Low <- (
  quantile(unlist(training_performance_log_m1$TreatAll_FNB),p=0.05)
)
model_performance_m1$TreatAll_FNB$High <- (
  quantile(unlist(training_performance_log_m1$TreatAll_FNB),p=0.95)
)

# TreatNone_CNB
model_performance_m1$TreatNone_CNB$Val <- 0
model_performance_m1$TreatNone_CNB$Low <- 0
model_performance_m1$TreatNone_CNB$High <- 0

# TreatNone_FNB
model_performance_m1$TreatNone_FNB$Val <- 0
model_performance_m1$TreatNone_FNB$Low <- 0
model_performance_m1$TreatNone_FNB$High <- 0


# For Model m2
model_performance_m2 <- list()

# Thresholds of net benefit
model_performance_m2$Threshold <- thresholds

# Remove optimism of values

# NB
# We don't want the mean here, we calculate again
btpw_train <- create_ipwc(cardio_df,censoring_formula = formula_cens,timepoint = timepoint)
s_pred_train <- predict(fit_m1, newdata = btpw_train, type = "response")
s_pred_train <- (s_pred_train>0.1)*0.9998+0.0001
nbs_train <- calcNetBenefit(thresholds,btpw_train$Y,s_pred_train,weights=btpw_train$IPWC,rescaled = FALSE)
model_performance_m2$NB$Val <- (
  nbs_train - colMeans(do.call(rbind, optimism_corrections_log_m2$NB))
)
model_performance_m2$NB$Low <- (
  apply(do.call(rbind, training_performance_log_m2$NB), 2, quantile, probs = 0.05,na.rm=TRUE) - colMeans(do.call(rbind, optimism_corrections_log_m2$NB))
)
model_performance_m2$NB$High <- (
  apply(do.call(rbind, training_performance_log_m2$NB), 2, quantile, probs = 0.95,na.rm=TRUE) - colMeans(do.call(rbind, optimism_corrections_log_m2$NB))
)

# rNB
model_performance_m2$rNB$Val <- (
  colMeans(do.call(rbind, training_performance_log_m2$rNB)) - colMeans(do.call(rbind, optimism_corrections_log_m2$rNB))
)
model_performance_m2$rNB$Low <- (
  apply(do.call(rbind, training_performance_log_m2$rNB), 2, quantile, probs = 0.05,na.rm=TRUE) - colMeans(do.call(rbind, optimism_corrections_log_m2$rNB))
)
model_performance_m2$rNB$High <- (
  apply(do.call(rbind, training_performance_log_m2$rNB), 2, quantile, probs = 0.95,na.rm=TRUE) - colMeans(do.call(rbind, optimism_corrections_log_m2$rNB))
)

# CNB
model_performance_m2$CNB$Val <- (
  mean(unlist(training_performance_log_m2$CNB)) - mean(unlist(optimism_corrections_log_m2$CNB))
)
model_performance_m2$CNB$Low <- (
  quantile(unlist(training_performance_log_m2$CNB),p=0.05) - mean(unlist(optimism_corrections_log_m2$CNB))
)
model_performance_m2$CNB$High <- (
  quantile(unlist(training_performance_log_m2$CNB),p=0.95) - mean(unlist(optimism_corrections_log_m2$CNB))
)

# FNB
model_performance_m2$FNB$Val <- (
  mean(unlist(training_performance_log_m2$FNB)) - mean(unlist(optimism_corrections_log_m2$FNB))
)
model_performance_m2$FNB$Low <- (
  quantile(unlist(training_performance_log_m2$FNB),p=0.05) - mean(unlist(optimism_corrections_log_m2$FNB))
)
model_performance_m2$FNB$High <- (
  quantile(unlist(training_performance_log_m2$FNB),p=0.95) - mean(unlist(optimism_corrections_log_m2$FNB))
)


# For Model M3
model_performance_m3 <- list()

# Thresholds of net benefit
model_performance_m3$Threshold <- thresholds

# Remove optimism of values

# AUROC
model_performance_m3$AUROC$Val <- (
  mean(unlist(training_performance_log_m3$AUROC)) - mean(unlist(optimism_corrections_log_m3$AUROC))
)
model_performance_m3$AUROC$Low <- (
  quantile(unlist(training_performance_log_m3$AUROC),p=0.05) - mean(unlist(optimism_corrections_log_m3$AUROC))
)
model_performance_m3$AUROC$High <- (
  quantile(unlist(training_performance_log_m3$AUROC),p=0.95) - mean(unlist(optimism_corrections_log_m3$AUROC))
)

# Slope
# This isn't a great way of calculating this, but not reported in manuscript
model_performance_m3$Slope$Val <- (
  mean(unlist(training_performance_log_m3$Slope)) - mean(unlist(optimism_corrections_log_m3$Slope))
)
model_performance_m3$Slope$Low <- (
  quantile(unlist(training_performance_log_m3$Slope),p=0.05) - quantile(unlist(optimism_corrections_log_m3$Slope),p=0.95)
)
model_performance_m3$Slope$High <- (
  quantile(unlist(training_performance_log_m3$Slope),p=0.95) - quantile(unlist(optimism_corrections_log_m3$Slope),p=0.05)
)

# CITL
# This isn't a great way of calculating this, but not reported in manuscript
model_performance_m3$CITL$Val <- (
  mean(unlist(training_performance_log_m3$CITL)) - mean(unlist(optimism_corrections_log_m3$CITL))
)
model_performance_m3$CITL$Low <- (
  quantile(unlist(training_performance_log_m3$CITL),p=0.05) - quantile(unlist(optimism_corrections_log_m3$CITL),p=0.95)
)
model_performance_m3$CITL$High <- (
  quantile(unlist(training_performance_log_m3$CITL),p=0.95) - quantile(unlist(optimism_corrections_log_m3$CITL),p=0.05)
)

# OER
# This isn't a great way of calculating this, but not reported in manuscript
model_performance_m3$OER$Val <- (
  mean(unlist(training_performance_log_m3$OER)) - mean(unlist(optimism_corrections_log_m3$OER))
)
model_performance_m3$OER$Low <- (
  quantile(unlist(training_performance_log_m3$OER),p=0.05) - quantile(unlist(optimism_corrections_log_m3$OER),p=0.95)
)
model_performance_m3$OER$High <- (
  quantile(unlist(training_performance_log_m3$OER),p=0.95) - quantile(unlist(optimism_corrections_log_m3$OER),p=0.05)
)

# NB
# We don't want the mean here, we calculate again
btpw_train <- create_ipwc(cardio_df,censoring_formula = formula_cens,timepoint = timepoint)
s_pred_train <- predict(fit_m3, newdata = btpw_train, type = "response")
nbs_train <- calcNetBenefit(thresholds,btpw_train$Y,s_pred_train,weights=btpw_train$IPWC,rescaled = FALSE)
model_performance_m3$NB$Val <- (
  nbs_train - colMeans(do.call(rbind, optimism_corrections_log_m3$NB))
)
model_performance_m3$NB$Low <- (
  apply(do.call(rbind, training_performance_log_m3$NB), 2, quantile, probs = 0.05,na.rm=TRUE) - colMeans(do.call(rbind, optimism_corrections_log_m3$NB))
)
model_performance_m3$NB$High <- (
  apply(do.call(rbind, training_performance_log_m3$NB), 2, quantile, probs = 0.95,na.rm=TRUE) - colMeans(do.call(rbind, optimism_corrections_log_m3$NB))
)

# rNB
model_performance_m3$rNB$Val <- (
  colMeans(do.call(rbind, training_performance_log_m3$rNB)) - colMeans(do.call(rbind, optimism_corrections_log_m3$rNB))
)
model_performance_m3$rNB$Low <- (
  apply(do.call(rbind, training_performance_log_m3$rNB), 2, quantile, probs = 0.05,na.rm=TRUE) - colMeans(do.call(rbind, optimism_corrections_log_m3$rNB))
)
model_performance_m3$rNB$High <- (
  apply(do.call(rbind, training_performance_log_m3$rNB), 2, quantile, probs = 0.95,na.rm=TRUE) - colMeans(do.call(rbind, optimism_corrections_log_m3$rNB))
)

# CNB
model_performance_m3$CNB$Val <- (
  mean(unlist(training_performance_log_m3$CNB)) - mean(unlist(optimism_corrections_log_m3$CNB))
)
model_performance_m3$CNB$Low <- (
  quantile(unlist(training_performance_log_m3$CNB),p=0.05) - mean(unlist(optimism_corrections_log_m3$CNB))
)
model_performance_m3$CNB$High <- (
  quantile(unlist(training_performance_log_m3$CNB),p=0.95) - mean(unlist(optimism_corrections_log_m3$CNB))
)

# FNB
model_performance_m3$FNB$Val <- (
  mean(unlist(training_performance_log_m3$FNB)) - mean(unlist(optimism_corrections_log_m3$FNB))
)
model_performance_m3$FNB$Low <- (
  quantile(unlist(training_performance_log_m3$FNB),p=0.05) - mean(unlist(optimism_corrections_log_m3$FNB))
)
model_performance_m3$FNB$High <- (
  quantile(unlist(training_performance_log_m3$FNB),p=0.95) - mean(unlist(optimism_corrections_log_m3$FNB))
)


# For Model m4, we have no optimism corrections
model_performance_m4 <- list()

# Thresholds of net benefit
model_performance_m4$Threshold <- thresholds


# NB
# We don't want the mean here, we calculate again
btpw_train <- create_ipwc(cardio_df,censoring_formula = formula_cens,timepoint = timepoint)
s_pred_train <- (
  (btpw_train$BPMEDS==1)|
    (btpw_train$PREVHYP==1)|
    (btpw_train$PREVCVD==TRUE)|
    (btpw_train$TOTCHOL>300)
)
s_pred_train <- (s_pred_train)*0.9998+0.0001
nbs_train <- calcNetBenefit(thresholds,btpw_train$Y,s_pred_train,weights=btpw_train$IPWC,rescaled = FALSE)
model_performance_m4$NB$Val <- (
  nbs_train
)
model_performance_m4$NB$Low <- (
  apply(do.call(rbind, training_performance_log_m4$NB), 2, quantile, probs = 0.05,na.rm=TRUE)
)
model_performance_m4$NB$High <- (
  apply(do.call(rbind, training_performance_log_m4$NB), 2, quantile, probs = 0.95,na.rm=TRUE)
)

# rNB
model_performance_m4$rNB$Val <- (
  colMeans(do.call(rbind, training_performance_log_m4$rNB))
)
model_performance_m4$rNB$Low <- (
  apply(do.call(rbind, training_performance_log_m4$rNB), 2, quantile, probs = 0.05,na.rm=TRUE)
)
model_performance_m4$rNB$High <- (
  apply(do.call(rbind, training_performance_log_m4$rNB), 2, quantile, probs = 0.95,na.rm=TRUE)
)

# CNB
model_performance_m4$CNB$Val <- (
  mean(unlist(training_performance_log_m4$CNB))
)
model_performance_m4$CNB$Low <- (
  quantile(unlist(training_performance_log_m4$CNB),p=0.05)
)
model_performance_m4$CNB$High <- (
  quantile(unlist(training_performance_log_m4$CNB),p=0.95)
)

# FNB
model_performance_m4$FNB$Val <- (
  mean(unlist(training_performance_log_m4$FNB))
)
model_performance_m4$FNB$Low <- (
  quantile(unlist(training_performance_log_m4$FNB),p=0.05)
)
model_performance_m4$FNB$High <- (
  quantile(unlist(training_performance_log_m4$FNB),p=0.95)
)


# For differences between models M1 and M3
model_performance_diff <- list()

# Thresholds of net benefit
model_performance_diff$Threshold <- thresholds

# Remove optimism of values

# AUROC
model_performance_diff$AUROC$Val <- (
  mean(unlist(training_performance_log_m3$AUROC)-unlist(training_performance_log_m1$AUROC)) - 
    mean(unlist(optimism_corrections_log_m3$AUROC) - unlist(optimism_corrections_log_m1$AUROC))
)
model_performance_diff$AUROC$Low <- (
  quantile(unlist(training_performance_log_m3$AUROC)-unlist(training_performance_log_m1$AUROC),p=0.05) - 
    mean(unlist(optimism_corrections_log_m3$AUROC)-unlist(optimism_corrections_log_m1$AUROC))
)
model_performance_diff$AUROC$High <- (
  quantile(unlist(training_performance_log_m3$AUROC) - unlist(training_performance_log_m1$AUROC),p=0.95) - 
    mean(unlist(optimism_corrections_log_m3$AUROC) - unlist(optimism_corrections_log_m1$AUROC))
)


# CNB
model_performance_diff$CNB$Val <- (
  mean(unlist(training_performance_log_m3$CNB) - unlist(training_performance_log_m1$CNB)) - 
    mean(unlist(optimism_corrections_log_m3$CNB) - unlist(optimism_corrections_log_m1$CNB))
)
model_performance_diff$CNB$Low <- (
  quantile(unlist(training_performance_log_m3$CNB) - unlist(training_performance_log_m1$CNB),p=0.05) - 
    mean(unlist(optimism_corrections_log_m3$CNB) - unlist(optimism_corrections_log_m1$CNB))
)
model_performance_diff$CNB$High <- (
  quantile(unlist(training_performance_log_m3$CNB) - unlist(training_performance_log_m1$CNB),p=0.95) - 
    mean(unlist(optimism_corrections_log_m3$CNB) - unlist(optimism_corrections_log_m1$CNB))
)

# FNB
model_performance_diff$FNB$Val <- (
  mean(unlist(training_performance_log_m3$FNB) - unlist(training_performance_log_m1$FNB)) - 
    mean(unlist(optimism_corrections_log_m3$FNB) - unlist(optimism_corrections_log_m1$FNB))
)
model_performance_diff$FNB$Low <- (
  quantile(unlist(training_performance_log_m3$FNB) - unlist(training_performance_log_m1$FNB),p=0.05) - 
    mean(unlist(optimism_corrections_log_m3$FNB) - unlist(optimism_corrections_log_m1$FNB))
)
model_performance_diff$FNB$High <- (
  quantile(unlist(training_performance_log_m3$FNB) - unlist(training_performance_log_m1$FNB),p=0.95) - 
    mean(unlist(optimism_corrections_log_m3$FNB) - unlist(optimism_corrections_log_m1$FNB))
)

# Create a model_performance dict for the two formulas and their difference
model_performance <- list()
model_performance$M1 <- model_performance_m1
model_performance$M2 <- model_performance_m2
model_performance$M3 <- model_performance_m3
model_performance$M4 <- model_performance_m4
model_performance$Difference.Models <- model_performance_diff


# Save the results
saveRDS(model_performance,"Output/study_2_continuous/manuscript/varstatins_results.rds")


#### Second validation (Plots) ####

# Load the results again
model_performance <- readRDS("Output/study_2_continuous/manuscript/cardiovascular_results.rds")
statvars_performance <- readRDS("Output/study_2_continuous/manuscript/varstatins_results.rds")

#### Figure 3a) Net Benefit ####
#------------------------------#

# We first create the dataframe to plot
figure3a_df <- data.frame(
  Optimal.Threshold = model_performance$M1$Threshold,
  `Treat No One` = 100*model_performance$M1[["TreatNone_NB"]]$Val,
  `Treat All` = 100*model_performance$M1[["TreatAll_NB"]]$Val,
  Treat.All.LowCI = 100*model_performance$M1[["TreatAll_NB"]]$Low,
  Treat.All.HighCI = 100*model_performance$M1[["TreatAll_NB"]]$High,
  `Full Model` = 100*model_performance$M1[["NB"]]$Val,
  M1.LowCI = 100*model_performance$M1[["NB"]]$Low,
  M1.HighCI = 100*model_performance$M1[["NB"]]$High,
  `Dichotomised Model` = 100*model_performance$M2[["NB"]]$Val,
  M2.LowCI = 100*model_performance$M2[["NB"]]$Low,
  M2.HighCI = 100*model_performance$M2[["NB"]]$High,
  `Small Model` = 100*model_performance$M3[["NB"]]$Val,
  M3.LowCI = 100*model_performance$M3[["NB"]]$Low,
  M3.HighCI = 100*model_performance$M3[["NB"]]$High,
  `Marker-based Policy` = 100*model_performance$M4[["NB"]]$Val,
  M4.LowCI = 100*model_performance$M4[["NB"]]$Low,
  M4.HighCI = 100*model_performance$M4[["NB"]]$High
)
figure3a_df <- figure3a_df[-nrow(figure3a_df), ]

# We also need dataframe for lifestyle weight
figure1aweights_df <- data.frame(
  Optimal.Threshold = statinsvar_thresholds,
  Weights = 0.2*statinsvar_weights
)

# Merge the two dataframes
merged_df <- merge(figure1a_df, figure1aweights_df, by = "Optimal.Threshold", all.x = TRUE)
# Turn into table for printing
table_df <- merged_df %>%
  mutate(
    Optimal.Threshold = sprintf("%.3f", Optimal.Threshold),
    Treat.No.One = sprintf("%.0f", Treat.No.One),
    Treat.All = sprintf("%.2f", Treat.All),
    Full.Model = sprintf("%.2f", Full.Model),
    Dichotomised.Model = sprintf("%.2f", Dichotomised.Model),
    Small.Model = sprintf("%.2f", Small.Model),
    Marker.based.Policy = sprintf("%.2f", Marker.based.Policy),
    Weights = sprintf("%.2f", Weights)
  ) %>%
  select(
    Optimal.Threshold, Treat.No.One, Treat.All, Full.Model,
    Dichotomised.Model, Small.Model, Marker.based.Policy, Weights
  )
write.xlsx(table_df, "sup3tab3.xlsx")

# Plot
p <- ggplot(figure3a_df, aes(x = Optimal.Threshold)) +
  geom_line(aes(y = Treat.No.One, linetype = "Treat No One", color = "Treat No One")) +
  geom_line(aes(y = Treat.All, linetype = "Treat All", color = "Treat All")) +
  geom_line(aes(y = Treat.All.LowCI), linetype = "dotted", color = "black") +
  geom_line(aes(y = Treat.All.HighCI), linetype = "dotted", color = "black") +
  geom_line(aes(y = Full.Model,linetype = "Full Model", color = "Full Model")) +
  #  geom_line(aes(y = M1.LowCI), linetype = "dotted", color = "#0199FF") +
  #  geom_line(aes(y = M1.HighCI), linetype = "dotted", color = "#0199FF") +
  geom_line(aes(y = Dichotomised.Model,linetype = "Dichotomised Model", color = "Dichotomised Model")) +
  #  geom_line(aes(y = M2.LowCI), linetype = "dotted", color = "#63A050") +
  #  geom_line(aes(y = M2.HighCI), linetype = "dotted", color = "#63A050") +
  geom_line(aes(y = Small.Model,linetype = "Small Model", color = "Small Model")) +
  #  geom_line(aes(y = M3.LowCI), linetype = "dotted", color = "#F52AD3") +
  #  geom_line(aes(y = M3.HighCI), linetype = "dotted", color = "#F52AD3") +
  geom_line(aes(y = Marker.based.Policy,linetype = "Marker-based Policy", color = "Marker-based Policy")) +
  #  geom_line(aes(y = M4.LowCI), linetype = "dotted", color = "#F5A72A") +
  #  geom_line(aes(y = M4.HighCI), linetype = "dotted", color = "#F5A72A") +
  scale_linetype_manual(values = c("Treat No One" = "dotdash",
                                   "Treat All" = "twodash",
                                   "Full Model" = "solid",
                                   "Dichotomised Model" = "solid",
                                   "Small Model" = "solid",
                                   "Marker-based Policy" = "solid"
  ),
  name = "Policy") +
  scale_color_manual(values = c("Treat No One" = "grey",
                                "Treat All" = "black",
                                "Full Model" = "#0199FF",
                                "Dichotomised Model" = "#63A050",
                                "Small Model" = "#F52AD3",
                                "Marker-based Policy" = "#F5A72A"),
                     name = "Policy") +
  labs(x = "Optimal Threshold", y = "Net Benefit (TPs/100 People)") +
  geom_line(data = figure1aweights_df, aes(x=Optimal.Threshold,y=Weights), color ="#FF0200") +
  geom_text(data = figure1aweights_df, aes(x = 0.065, y = 2, label = "Statins\nDistribution"), color = "#FF0200",size =3) +
  theme_bw() +
  coord_cartesian(xlim=c(0.01,0.2), ylim=c(0,14)) +
  guides(color = guide_legend(title = "Policy"),
         linetype = guide_legend(title = "Policy")) +
  theme(legend.position = c(0.8, 0.76)) +  
  theme(legend.background = element_rect(colour = 'black', fill = 'white', linetype='solid')) +
  ggtitle("a)") + 
  theme(plot.title = element_text(size=18)) +
  coord_cartesian(xlim=c(0.02,0.2), ylim=c(0,14))

# Save plot
ggsave("Output/study_2_continuous/manuscript/Plots/Fig3a.png", plot = p, width = 5, height = 5, units = "in", dpi = 400)

#-----------------------------------------#
#### Figure 3b) Cumulative vs Pointwise Net Benefit ####
#-----------------------------------------#

# Create a dataframe with your data
figure1b_df <- data.frame(
  Model = c("Treat No One","Treat No One","Treat No One","Treat No One",
            "Treat All","Treat All","Treat All","Treat All",
            "Full Model","Full Model","Full Model","Full Model",
            "Dichotomised Model","Dichotomised Model","Dichotomised Model","Dichotomised Model",
            "Small Model","Small Model","Small Model","Small Model",
            "Marker-based Policy","Marker-based Policy","Marker-based Policy","Marker-based Policy"),
  Treatment = c("Statins\n(10%)", "Statins\n(Weighted)", "Flat Weighting", "Total Composite",
                "Statins\n(10%)", "Statins\n(Weighted)", "Flat Weighting", "Total Composite",
                "Statins\n(10%)", "Statins\n(Weighted)", "Flat Weighting", "Total Composite",
                "Statins\n(10%)", "Statins\n(Weighted)", "Flat Weighting", "Total Composite",
                "Statins\n(10%)", "Statins\n(Weighted)", "Flat Weighting", "Total Composite",
                "Statins\n(10%)", "Statins\n(Weighted)", "Flat Weighting", "Total Composite"),
  Continuous.Net.Benefit = c(
    100*model_performance$M1[["TreatNone_CNB_Stats"]]$Val,
    100*statvars_performance$M1[["TreatNone_CNB"]]$Val,
    100*statvars_performance$M1[["TreatNone_FNB"]]$Val,
    100*model_performance$M1[["TreatNone_CNB"]]$Val,
    100*model_performance$M1[["TreatAll_CNB_Stats"]]$Val,
    100*statvars_performance$M1[["TreatAll_CNB"]]$Val,
    100*statvars_performance$M1[["TreatAll_FNB"]]$Val,
    100*model_performance$M1[["TreatAll_CNB"]]$Val,
    100*model_performance$M1[["CNB_Stats"]]$Val,
    100*statvars_performance$M1[["CNB"]]$Val,
    100*statvars_performance$M1[["FNB"]]$Val,
    100*model_performance$M1[["CNB"]]$Val,
    100*model_performance$M2[["CNB_Stats"]]$Val,
    100*statvars_performance$M2[["CNB"]]$Val,
    100*statvars_performance$M2[["FNB"]]$Val,
    100*model_performance$M2[["CNB"]]$Val,
    100*model_performance$M3[["CNB_Stats"]]$Val,
    100*statvars_performance$M3[["CNB"]]$Val,
    100*statvars_performance$M3[["FNB"]]$Val,
    100*model_performance$M3[["CNB"]]$Val,
    100*model_performance$M4[["CNB_Stats"]]$Val,
    100*statvars_performance$M4[["CNB"]]$Val,
    100*statvars_performance$M4[["FNB"]]$Val,
    100*model_performance$M4[["CNB"]]$Val
  ),
  Continuous.Net.Benefit.LowCI = c(
    100*model_performance$M1[["TreatNone_CNB_Stats"]]$Low,
    100*statvars_performance$M1[["TreatNone_CNB"]]$Low,
    100*statvars_performance$M1[["TreatNone_FNB"]]$Low,
    100*model_performance$M1[["TreatNone_CNB"]]$Low,
    100*model_performance$M1[["TreatAll_CNB_Stats"]]$Low,
    100*statvars_performance$M1[["TreatAll_CNB"]]$Low,
    100*statvars_performance$M1[["TreatAll_FNB"]]$Low,
    100*model_performance$M1[["TreatAll_CNB"]]$Low,
    100*model_performance$M1[["CNB_Stats"]]$Low,
    100*statvars_performance$M1[["CNB"]]$Low,
    100*statvars_performance$M1[["FNB"]]$Low,
    100*model_performance$M1[["CNB"]]$Low,
    100*model_performance$M2[["CNB_Stats"]]$Low,
    100*statvars_performance$M2[["CNB"]]$Low,
    100*statvars_performance$M2[["FNB"]]$Low,
    100*model_performance$M2[["CNB"]]$Low,
    100*model_performance$M3[["CNB_Stats"]]$Low,
    100*statvars_performance$M3[["CNB"]]$Low,
    100*statvars_performance$M3[["FNB"]]$Low,
    100*model_performance$M3[["CNB"]]$Low,
    100*model_performance$M4[["CNB_Stats"]]$Low,
    100*statvars_performance$M4[["CNB"]]$Low,
    100*statvars_performance$M4[["FNB"]]$Low,
    100*model_performance$M4[["CNB"]]$Low
  ),
  Continuous.Net.Benefit.HighCI = c(
    100*model_performance$M1[["TreatNone_CNB_Stats"]]$High,
    100*statvars_performance$M1[["TreatNone_CNB"]]$High,
    100*statvars_performance$M1[["TreatNone_FNB"]]$High,
    100*model_performance$M1[["TreatNone_CNB"]]$High,
    100*model_performance$M1[["TreatAll_CNB_Stats"]]$High,
    100*statvars_performance$M1[["TreatAll_CNB"]]$High,
    100*statvars_performance$M1[["TreatAll_FNB"]]$High,
    100*model_performance$M1[["TreatAll_CNB"]]$High,
    100*model_performance$M1[["CNB_Stats"]]$High,
    100*statvars_performance$M1[["CNB"]]$High,
    100*statvars_performance$M1[["FNB"]]$High,
    100*model_performance$M1[["CNB"]]$High,
    100*model_performance$M2[["CNB_Stats"]]$High,
    100*statvars_performance$M2[["CNB"]]$High,
    100*statvars_performance$M2[["FNB"]]$High,
    100*model_performance$M2[["CNB"]]$High,
    100*model_performance$M3[["CNB_Stats"]]$High,
    100*statvars_performance$M3[["CNB"]]$High,
    100*statvars_performance$M3[["FNB"]]$High,
    100*model_performance$M3[["CNB"]]$High,
    100*model_performance$M4[["CNB_Stats"]]$High,
    100*statvars_performance$M4[["CNB"]]$High,
    100*statvars_performance$M4[["FNB"]]$High,
    100*model_performance$M4[["CNB"]]$High
  )
)

# Convert Model and Treatment to factor with desired order
figure1b_df$Model <- factor(figure1b_df$Model, levels = c("Treat No One", "Treat All", "Full Model", "Dichotomised Model", "Small Model", "Marker-based Policy"))
figure1b_df$Treatment <- factor(figure1b_df$Treatment, levels = c("Statins\n(10%)", "Statins\n(Weighted)", "Flat Weighting", "Total Composite"))

# Define custom colours for treatments
treatment_colours <- c("Treat No One" = "grey",
                       "Treat All" = "black",
                       "Full Model" = "#0199FF",
                       "Dichotomised Model" = "#63A050",
                       "Small Model" = "#F52AD3",
                       "Marker-based Policy" = "#F5A72A")

# Remove if total composite
figure1b_df <- figure1b_df[figure1b_df$Treatment!="Total Composite",]

# Plot
p <- ggplot(figure1b_df, aes(x = Treatment, y = Continuous.Net.Benefit, colour = Model, group = Model)) +
  geom_point(position = position_dodge(width = 0.5)) +
  geom_errorbar(aes(ymin = Continuous.Net.Benefit.LowCI, ymax = Continuous.Net.Benefit.HighCI), position = position_dodge(width = 0.5), width = 0.2) +
  labs(x = "Optimal Threshold Assumption",
       y = "Net Benefit\n(TPs/100 People)") +
  theme_bw() +
  scale_colour_manual(values = treatment_colours) +
  scale_y_continuous(sec.axis = sec_axis(~ ., name = "Continuous Net Benefit\n(Average TPs/100 People)")) +  
  theme(axis.text.x = element_text(angle = 0, hjust = 0.45),
        axis.title.y = element_text(size = 8),
        legend.position = "top") +
  ggtitle("b)") + 
  theme(plot.title = element_text(size=18))

# Save plot
ggsave("Output/study_2_continuous/manuscript/Plots/Fig3b.png", plot = p, width = 5, height = 5, units = "in", dpi = 400)
